# Supplementary material for: Residency matches of MD-PhD versus MD-only students: compatibility with continued research momentum
Source: JCI Insight. 2026 Jun 22;11(12):e202606. doi: 10.1172/jci.insight.202606 (PMC13313499; doi:10.1172/jci.insight.202606)
Supplement: Supporting data values [file jciinsight-11-202606-s014.xlsx]

## Sheet: Clinical Specialty Matches
Student ID (1 to 10688)	School ID (A to U)	Quintile (Top=1, middle =3)	Residency funding rank percentile/100	Acceoted top 10%ile residency (0=no, 1=yes)	specialty	Year	Program MD=0, MSTP=1, MDPhD=2	Hospital=0 clinical specialty = 1	100 minus percentile	Average residency funding rank (percentile/100) matched by school's students in training program	Median residency funding rank (percentile/100) matched by school's students in training program	Number (n) of trainee in cohort sharing mean and median. (Value of student n=1 is representative of school mean and median for that school’s cohort for each specific training program)	a	Median residency percentile funding rank matched by school's students in training program
206	B	1	0.00862069	1	Internal Medicine	21	0	1	99.1379	0.430323	0.210526	20	56.9677	78.9474
98	B	1	0.00862069	1	Internal Medicine	21	0	1	99.1379	0.430323	0.210526	100	56.9677	78.9474
499	D	1	0.00862069	1	Internal Medicine	21	0	1	99.1379	0.4667	0.325765	127	53.33	67.4235
648	E	1	0.00862069	1	Medicine-Preliminary	21	0	1	99.1379	0.558432	0.44898	15	44.1568	55.102
801	F	1	0.00862069	1	Internal Medicine	21	0	1	99.1379	0.491173	0.407124	140	50.8827	59.2876
802	F	1	0.00862069	1	Internal Medicine	21	0	1	99.1379	0.491173	0.407124	162	50.8827	59.2876
1218	H	1	0.00862069	1	Internal Medicine	21	0	1	99.1379	0.549863	0.434783	8	45.0137	56.5217
1208	H	1	0.00862069	1	Internal Medicine	21	0	1	99.1379	0.549863	0.434783	18	45.0137	56.5217
1533	J	1	0.00862069	1	Internal Medicine	21	0	1	99.1379	0.417701	0.272727	24	58.2299	72.7273
1535	J	1	0.00862069	1	Internal Medicine	21	0	1	99.1379	0.417701	0.272727	59	58.2299	72.7273
1532	J	1	0.00862069	1	Internal Medicine	21	0	1	99.1379	0.417701	0.272727	63	58.2299	72.7273
1534	J	1	0.00862069	1	Internal Medicine	21	0	1	99.1379	0.417701	0.272727	72	58.2299	72.7273
1531	J	1	0.00862069	1	Internal Medicine	21	0	1	99.1379	0.417701	0.272727	110	58.2299	72.7273
1647	K	1	0.00862069	1	Internal Medicine	21	0	1	99.1379	0.413306	0.211324	63	58.6694	78.8676
1766	L	1	0.00862069	1	Internal Medicine	21	0	1	99.1379	0.45862	0.292308	47	54.138	70.7692
1972	M	1	0.00862069	1	Medicine-Primary Care	21	0	1	99.1379	0.651377	0.636364	217	34.8623	36.3636
2737	Q	3	0.00862069	1	Internal Medicine	21	0	1	99.1379	0.690057	0.824141	84	30.9943	17.5859
3162	T	3	0.00862069	1	Medicine-Primary	21	0	1	99.1379	0.726499	0.866795	82	27.3501	13.3205
3813	B	1	0.00877193	1	Internal Medicine	22	0	1	99.1228	0.430323	0.210526	191	56.9677	78.9474
3836	B	1	0.00877193	1	Internal Medicine	22	0	1	99.1228	0.430323	0.210526	203	56.9677	78.9474
3862	B	1	0.00877193	1	Internal Medicine	22	0	1	99.1228	0.430323	0.210526	239	56.9677	78.9474
3903	B	1	0.00877193	1	Internal Medicine	22	0	1	99.1228	0.430323	0.210526	243	56.9677	78.9474
3882	B	1	0.00877193	1	Internal Medicine	22	0	1	99.1228	0.430323	0.210526	249	56.9677	78.9474
3828	B	1	0.00877193	1	Internal Medicine	22	0	1	99.1228	0.430323	0.210526	264	56.9677	78.9474
3861	B	1	0.00877193	1	Internal Medicine	22	0	1	99.1228	0.430323	0.210526	288	56.9677	78.9474
3872	B	1	0.00877193	1	Internal Medicine	22	0	1	99.1228	0.430323	0.210526	302	56.9677	78.9474
4100	D	1	0.00877193	1	Internal Medicine	22	0	1	99.1228	0.4667	0.325765	249	53.33	67.4235
4396	F	1	0.00877193	1	Internal Medicine	22	0	1	99.1228	0.491173	0.407124	229	50.8827	59.2876
4397	F	1	0.00877193	1	Internal Medicine	22	0	1	99.1228	0.491173	0.407124	341	50.8827	59.2876
4803	H	1	0.00877193	1	Internal Medicine	22	0	1	99.1228	0.549863	0.434783	244	45.0137	56.5217
5162	J	1	0.00877193	1	Internal Medicine	22	0	1	99.1228	0.417701	0.272727	132	58.2299	72.7273
5170	J	1	0.00877193	1	Internal Medicine	22	0	1	99.1228	0.417701	0.272727	133	58.2299	72.7273
5299	K	1	0.00877193	1	Internal Medicine	22	0	1	99.1228	0.413306	0.211324	122	58.6694	78.8676
5576	M	1	0.00877193	1	Internal Medicine	22	0	1	99.1228	0.651377	0.636364	365	34.8623	36.3636
5611	M	1	0.00877193	1	Medicine-Primary Care	22	0	1	99.1228	0.651377	0.636364	515	34.8623	36.3636
5948	O	3	0.00877193	1	Med-Primary/UCLA-Olive View	22	0	1	99.1228	0.711321	0.710526	316	28.8679	28.9474
6508	R	3	0.00877193	1	Internal Medicine	22	0	1	99.1228	0.656192	0.60798	220	34.3808	39.202
7256	A	1	0.00884956	1	Internal Medicine	23	0	1	99.115	0.3438	0.202899	170	65.62	79.7101
7238	A	1	0.00884956	1	Internal Medicine	23	0	1	99.115	0.3438	0.202899	175	65.62	79.7101
7253	A	1	0.00884956	1	Medicine/Pediatrics	23	0	1	99.115	0.3438	0.202899	205	65.62	79.7101
7260	A	1	0.00884956	1	Internal Medicine	23	0	1	99.115	0.3438	0.202899	211	65.62	79.7101
7283	A	1	0.00884956	1	Internal Medicine	23	0	1	99.115	0.3438	0.202899	223	65.62	79.7101
7252	A	1	0.00884956	1	Internal Medicine	23	0	1	99.115	0.3438	0.202899	228	65.62	79.7101
7651	D	1	0.00884956	1	Internal Medicine	23	0	1	99.115	0.4667	0.325765	279	53.33	67.4235
7661	D	1	0.00884956	1	Internal Medicine	23	0	1	99.115	0.4667	0.325765	308	53.33	67.4235
7748	E	1	0.00884956	1	Medicine-Pediatrics	23	0	1	99.115	0.558432	0.44898	326	44.1568	55.102
7975	F	1	0.00884956	1	Internal Medicine/ABIM Research Path	23	0	1	99.115	0.491173	0.407124	426	50.8827	59.2876
8352	H	1	0.00884956	1	Internal Medicine	23	0	1	99.115	0.549863	0.434783	430	45.0137	56.5217
8552	I	1	0.00884956	1	Internal Medicine	23	0	1	99.115	0.637263	0.6	391	36.2737	40
8817	K	1	0.00884956	1	Internal Medicine	23	0	1	99.115	0.413306	0.211324	174	58.6694	78.8676
8968	L	1	0.00884956	1	Internal Medicine	23	0	1	99.115	0.45862	0.292308	232	54.138	70.7692
8969	L	1	0.00884956	1	Internal Medicine	23	0	1	99.115	0.45862	0.292308	318	54.138	70.7692
60	A	1	0.010101	1	Pediatrics	21	0	1	98.9899	0.3438	0.202899	19	65.62	79.7101
21	A	1	0.010101	1	Peds/Urban Health Advocacy-BMC	21	0	1	98.9899	0.3438	0.202899	29	65.62	79.7101
72	A	1	0.010101	1	Pediatrics	21	0	1	98.9899	0.3438	0.202899	37	65.62	79.7101
46	A	1	0.010101	1	Pediatrics/Children's Hospital	21	0	1	98.9899	0.3438	0.202899	38	65.62	79.7101
71	A	1	0.010101	1	Pediatrics	21	0	1	98.9899	0.3438	0.202899	40	65.62	79.7101
50	A	1	0.010101	1	Pediatrics	21	0	1	98.9899	0.3438	0.202899	52	65.62	79.7101
55	A	1	0.010101	1	Pediatrics – Research track	21	0	1	98.9899	0.3438	0.202899	64	65.62	79.7101
37	A	1	0.010101	1	Pediatrics	21	0	1	98.9899	0.3438	0.202899	69	65.62	79.7101
27	A	1	0.010101	1	Pediatrics	21	0	1	98.9899	0.3438	0.202899	70	65.62	79.7101
3807	B	1	0.0105263	1	Pediatrics	22	0	1	98.9474	0.430323	0.210526	263	56.9677	78.9474
4737	G	1	0.0105263	1	Peds/Childrens Hosp	22	0	1	98.9474	0.62236	0.62069	228	37.764	37.931
5461	L	1	0.0105263	1	Pediatrics	22	0	1	98.9474	0.45862	0.292308	115	54.138	70.7692
5422	L	1	0.0105263	1	Pediatrics	22	0	1	98.9474	0.45862	0.292308	121	54.138	70.7692
6970	U	3	0.0105263	1	Pediatrics	22	0	1	98.9474	0.760424	0.885965	256	23.9576	11.4035
7585	C	1	0.0108696	1	Pediatrics	23	0	1	98.913	0.402159	0.230769	344	59.7841	76.9231
7560	C	1	0.0108696	1	Pediatrics	23	0	1	98.913	0.402159	0.230769	381	59.7841	76.9231
8036	F	1	0.0108696	1	Pediatrics	23	0	1	98.913	0.491173	0.407124	487	50.8827	59.2876
8441	H	1	0.0108696	1	Pediatrics	23	0	1	98.913	0.549863	0.434783	556	45.0137	56.5217
8846	K	1	0.0108696	1	Pediatrics	23	0	1	98.913	0.413306	0.211324	228	58.6694	78.8676
8915	L	1	0.0108696	1	Pediatrics	23	0	1	98.913	0.45862	0.292308	247	54.138	70.7692
8916	L	1	0.0108696	1	Pediatrics	23	0	1	98.913	0.45862	0.292308	329	54.138	70.7692
10111	S	3	0.0108696	1	Pediatrics/LEAD-BMC	23	0	1	98.913	0.531846	0.379692	190	46.8154	62.0308
10260	T	3	0.0108696	1	Pediatrics	23	0	1	98.913	0.726499	0.866795	501	27.3501	13.3205
10259	T	3	0.0108696	1	Pediatrics	23	0	1	98.913	0.726499	0.866795	606	27.3501	13.3205
3696	A	1	0.011236	1	Psychiatry	22	0	1	98.8764	0.3438	0.202899	141	65.62	79.7101
5225	J	1	0.011236	1	Psychiatry	22	0	1	98.8764	0.417701	0.272727	129	58.2299	72.7273
545	D	1	0.0114943	1	Psychiatry	21	0	1	98.8506	0.4667	0.325765	16	53.33	67.4235
902	F	1	0.0114943	1	Psychiatry	21	0	1	98.8506	0.491173	0.407124	20	50.8827	59.2876
1595	J	1	0.0114943	1	Psychiatry	21	0	1	98.8506	0.417701	0.272727	48	58.2299	72.7273
1598	J	1	0.0114943	1	Psychiatry	21	0	1	98.8506	0.417701	0.272727	96	58.2299	72.7273
1572	J	1	0.0114943	1	Pediatrics/psych/child psychiatry (triple board)	21	0	1	98.8506	0.417701	0.272727	99	58.2299	72.7273
8754	J	1	0.0114943	1	Psychiatry	23	0	1	98.8506	0.417701	0.272727	292	58.2299	72.7273
8756	J	1	0.0114943	1	Psychiatry	23	0	1	98.8506	0.417701	0.272727	340	58.2299	72.7273
8954	L	1	0.0114943	1	Psychiatry/Family Medicine	23	0	1	98.8506	0.45862	0.292308	305	54.138	70.7692
5839	N	3	0.0114943	1	Pathology	22	0	1	98.8506	0.77701	0.960526	225	22.299	3.94737
6048	O	3	0.0114943	1	Pathology AP/CP or AP Only	22	0	1	98.8506	0.711321	0.710526	262	28.8679	28.9474
10047	R	3	0.0114943	1	Psychiatry	23	0	1	98.8506	0.656192	0.60798	292	34.3808	39.202
10115	S	3	0.0114943	1	Psychiatry/General/Child	23	0	1	98.8506	0.531846	0.379692	170	46.8154	62.0308
843	F	1	0.0128205	1	Neurology	21	0	1	98.7179	0.491173	0.407124	141	50.8827	59.2876
1716	L	1	0.0128205	1	Neurology	21	0	1	98.7179	0.45862	0.292308	60	54.138	70.7692
7844	E	1	0.012987	1	Plastic Surgery	23	0	1	98.7013	0.558432	0.44898	310	44.1568	55.102
10320	T	3	0.012987	1	Vascular Surgery	23	0	1	98.7013	0.726499	0.866795	476	27.3501	13.3205
30	A	1	0.0131579	1	Plastic Surgery (Integrated)	21	0	1	98.6842	0.3438	0.202899	26	65.62	79.7101
1608	J	1	0.0131579	1	Surgery - Preliminary	21	0	1	98.6842	0.417701	0.272727	60	58.2299	72.7273
6323	Q	3	0.0131579	1	General Surgery	22	0	1	98.6842	0.690057	0.824141	231	30.9943	17.5859
4182	D	1	0.0138889	1	Interventional Radiology	22	0	1	98.6111	0.4667	0.325765	185	53.33	67.4235
5344	K	1	0.0138889	1	Radiology–Diagnostic	22	0	1	98.6111	0.413306	0.211324	135	58.6694	78.8676
6435	Q	3	0.0138889	1	Radiology-Diagnostic	22	0	1	98.6111	0.690057	0.824141	195	30.9943	17.5859
25	A	1	0.0140845	1	Radiology-Diagnostic	21	0	1	98.5916	0.3438	0.202899	53	65.62	79.7101
573	D	1	0.0140845	1	Interventional Radiology	21	0	1	98.5916	0.4667	0.325765	34	53.33	67.4235
552	D	1	0.0140845	1	Diagnostic Radiology	21	0	1	98.5916	0.4667	0.325765	84	53.33	67.4235
446	D	1	0.0140845	1	Diagnostic Radiology	21	0	1	98.5916	0.4667	0.325765	106	53.33	67.4235
2077	M	1	0.0140845	1	Radiology-Diagnostic	21	0	1	98.5916	0.651377	0.636364	36	34.8623	36.3636
7303	A	1	0.0144928	1	Radiology-Diagnostic	23	0	1	98.5507	0.3438	0.202899	167	65.62	79.7101
7280	A	1	0.0144928	1	Radiology-Diagnostic	23	0	1	98.5507	0.3438	0.202899	217	65.62	79.7101
3899	B	1	0.0151515	1	Obstetrics and Gynecology	22	0	1	98.4848	0.430323	0.210526	292	56.9677	78.9474
6382	Q	3	0.0151515	1	Obstetrics and Gynecology	22	0	1	98.4848	0.690057	0.824141	191	30.9943	17.5859
6627	S	3	0.0151515	1	Obstetrics and Gynecology	22	0	1	98.4848	0.531846	0.379692	82	46.8154	62.0308
7766	E	1	0.0153846	1	Ophthalmology	23	0	1	98.4615	0.558432	0.44898	327	44.1568	55.102
6630	S	3	0.0153846	1	Orthopedic Surgery	22	0	1	98.4615	0.531846	0.379692	86	46.8154	62.0308
205	B	1	0.015625	1	Obstetrics and Gynecology	21	0	1	98.4375	0.430323	0.210526	43	56.9677	78.9474
171	B	1	0.015625	1	Obstetrics and Gynecology	21	0	1	98.4375	0.430323	0.210526	94	56.9677	78.9474
229	B	1	0.015625	1	Obstetrics and Gynecology	21	0	1	98.4375	0.430323	0.210526	159	56.9677	78.9474
1783	L	1	0.015625	1	Obstetrics and Gynecology	21	0	1	98.4375	0.45862	0.292308	23	54.138	70.7692
3177	T	3	0.015625	1	Obstetrics-Gynecology	21	0	1	98.4375	0.726499	0.866795	96	27.3501	13.3205
62	A	1	0.0172414	1	Internal Medicine	21	0	1	98.2759	0.3438	0.202899	24	65.62	79.7101
214	B	1	0.0172414	1	Preliminary Medicine	21	0	1	98.2759	0.430323	0.210526	10	56.9677	78.9474
170	B	1	0.0172414	1	Internal Medicine	21	0	1	98.2759	0.430323	0.210526	39	56.9677	78.9474
100	B	1	0.0172414	1	Internal Medicine	21	0	1	98.2759	0.430323	0.210526	50	56.9677	78.9474
248	B	1	0.0172414	1	Internal Medicine	21	0	1	98.2759	0.430323	0.210526	57	56.9677	78.9474
139	B	1	0.0172414	1	Internal Medicine	21	0	1	98.2759	0.430323	0.210526	73	56.9677	78.9474
213	B	1	0.0172414	1	Internal Medicine	21	0	1	98.2759	0.430323	0.210526	85	56.9677	78.9474
198	B	1	0.0172414	1	Internal Medicine	21	0	1	98.2759	0.430323	0.210526	86	56.9677	78.9474
185	B	1	0.0172414	1	Internal Medicine	21	0	1	98.2759	0.430323	0.210526	107	56.9677	78.9474
174	B	1	0.0172414	1	Internal Medicine	21	0	1	98.2759	0.430323	0.210526	114	56.9677	78.9474
145	B	1	0.0172414	1	Internal Medicine	21	0	1	98.2759	0.430323	0.210526	152	56.9677	78.9474
146	B	1	0.0172414	1	Internal Medicine	21	0	1	98.2759	0.430323	0.210526	153	56.9677	78.9474
162	B	1	0.0172414	1	Internal Medicine	21	0	1	98.2759	0.430323	0.210526	163	56.9677	78.9474
125	B	1	0.0172414	1	Internal Medicine	21	0	1	98.2759	0.430323	0.210526	169	56.9677	78.9474
482	D	1	0.0172414	1	Internal Medicine	21	0	1	98.2759	0.4667	0.325765	90	53.33	67.4235
1116	G	1	0.0172414	1	Internal Medicine	21	0	1	98.2759	0.62236	0.62069	172	37.764	37.931
2759	Q	3	0.0172414	1	Internal Medicine	21	0	1	98.2759	0.690057	0.824141	63	30.9943	17.5859
3022	S	3	0.0172414	1	Internal Medicine	21	0	1	98.2759	0.531846	0.379692	58	46.8154	62.0308
3761	A	1	0.0175439	1	Internal Medicine	22	0	1	98.2456	0.3438	0.202899	99	65.62	79.7101
3691	A	1	0.0175439	1	Internal Medicine	22	0	1	98.2456	0.3438	0.202899	121	65.62	79.7101
3902	B	1	0.0175439	1	Internal Medicine	22	0	1	98.2456	0.430323	0.210526	231	56.9677	78.9474
3827	B	1	0.0175439	1	Internal Medicine	22	0	1	98.2456	0.430323	0.210526	250	56.9677	78.9474
3908	B	1	0.0175439	1	Internal Medicine	22	0	1	98.2456	0.430323	0.210526	267	56.9677	78.9474
3873	B	1	0.0175439	1	Internal Medicine	22	0	1	98.2456	0.430323	0.210526	291	56.9677	78.9474
4009	C	1	0.0175439	1	Internal Medicine	22	0	1	98.2456	0.402159	0.230769	187	59.7841	76.9231
4025	C	1	0.0175439	1	Internal Medicine	22	0	1	98.2456	0.402159	0.230769	255	59.7841	76.9231
4115	D	1	0.0175439	1	Internal Medicine	22	0	1	98.2456	0.4667	0.325765	230	53.33	67.4235
4330	E	1	0.0175439	1	Internal Medicine	22	0	1	98.2456	0.558432	0.44898	172	44.1568	55.102
4693	G	1	0.0175439	1	Internal Medicine	22	0	1	98.2456	0.62236	0.62069	420	37.764	37.931
4798	H	1	0.0175439	1	Internal Medicine	22	0	1	98.2456	0.549863	0.434783	216	45.0137	56.5217
5303	K	1	0.0175439	1	Internal Medicine-Primary Care	22	0	1	98.2456	0.413306	0.211324	114	58.6694	78.8676
5304	K	1	0.0175439	1	Internal Medicine-Primary Care	22	0	1	98.2456	0.413306	0.211324	128	58.6694	78.8676
5580	M	1	0.0175439	1	Internal Medicine	22	0	1	98.2456	0.651377	0.636364	376	34.8623	36.3636
5581	M	1	0.0175439	1	Internal Medicine	22	0	1	98.2456	0.651377	0.636364	487	34.8623	36.3636
5612	M	1	0.0175439	1	Medicine-Primary Care	22	0	1	98.2456	0.651377	0.636364	513	34.8623	36.3636
6621	S	3	0.0175439	1	Medicine - Primary Care	22	0	1	98.2456	0.531846	0.379692	91	46.8154	62.0308
7297	A	1	0.0176991	1	Internal Medicine	23	0	1	98.2301	0.3438	0.202899	181	65.62	79.7101
7265	A	1	0.0176991	1	Internal Medicine	23	0	1	98.2301	0.3438	0.202899	186	65.62	79.7101
7367	B	1	0.0176991	1	Internal Medicine/Pediatrics	23	0	1	98.2301	0.430323	0.210526	321	56.9677	78.9474
7438	B	1	0.0176991	1	Internal Medicine	23	0	1	98.2301	0.430323	0.210526	341	56.9677	78.9474
7375	B	1	0.0176991	1	Internal Medicine	23	0	1	98.2301	0.430323	0.210526	358	56.9677	78.9474
7373	B	1	0.0176991	1	Internal Medicine	23	0	1	98.2301	0.430323	0.210526	371	56.9677	78.9474
7395	B	1	0.0176991	1	Internal Medicine	23	0	1	98.2301	0.430323	0.210526	378	56.9677	78.9474
7387	B	1	0.0176991	1	Internal Medicine	23	0	1	98.2301	0.430323	0.210526	379	56.9677	78.9474
7342	B	1	0.0176991	1	Internal Medicine	23	0	1	98.2301	0.430323	0.210526	389	56.9677	78.9474
7331	B	1	0.0176991	1	Internal Medicine	23	0	1	98.2301	0.430323	0.210526	394	56.9677	78.9474
7439	B	1	0.0176991	1	Internal Medicine	23	0	1	98.2301	0.430323	0.210526	411	56.9677	78.9474
7398	B	1	0.0176991	1	Internal Medicine	23	0	1	98.2301	0.430323	0.210526	429	56.9677	78.9474
7359	B	1	0.0176991	1	Internal Medicine	23	0	1	98.2301	0.430323	0.210526	432	56.9677	78.9474
7348	B	1	0.0176991	1	Internal Medicine	23	0	1	98.2301	0.430323	0.210526	443	56.9677	78.9474
7871	E	1	0.0176991	1	Internal Medicine	23	0	1	98.2301	0.558432	0.44898	379	44.1568	55.102
7953	F	1	0.0176991	1	Internal Medicine	23	0	1	98.2301	0.491173	0.407124	464	50.8827	59.2876
8376	H	1	0.0176991	1	Internal Medicine	23	0	1	98.2301	0.549863	0.434783	496	45.0137	56.5217
8814	K	1	0.0176991	1	Internal Medicine	23	0	1	98.2301	0.413306	0.211324	223	58.6694	78.8676
9072	M	1	0.0176991	1	Internal Medicine	23	0	1	98.2301	0.651377	0.636364	575	34.8623	36.3636
9071	M	1	0.0176991	1	Internal Medicine	23	0	1	98.2301	0.651377	0.636364	683	34.8623	36.3636
9073	M	1	0.0176991	1	Internal Medicine	23	0	1	98.2301	0.651377	0.636364	722	34.8623	36.3636
9516	O	3	0.0176991	1	Internal Medicine	23	0	1	98.2301	0.711321	0.710526	400	28.8679	28.9474
9817	Q	3	0.0176991	1	Internal Medicine	23	0	1	98.2301	0.690057	0.824141	361	30.9943	17.5859
9841	Q	3	0.0176991	1	Medicine?Preliminary	23	0	1	98.2301	0.690057	0.824141	455	30.9943	17.5859
9815	Q	3	0.0176991	1	Internal Medicine	23	0	1	98.2301	0.690057	0.824141	458	30.9943	17.5859
9842	Q	3	0.0176991	1	Medicine?Preliminary	23	0	1	98.2301	0.690057	0.824141	467	30.9943	17.5859
7384	B	1	0.0185185	1	Anesthesiology	23	0	1	98.1481	0.430323	0.210526	380	56.9677	78.9474
3999	C	1	0.0185185	1	Anesthesiology	22	0	1	98.1481	0.402159	0.230769	206	59.7841	76.9231
3996	C	1	0.0185185	1	Anesthesiology	22	0	1	98.1481	0.402159	0.230769	221	59.7841	76.9231
4026	C	1	0.0185185	1	Anesthesiology	22	0	1	98.1481	0.402159	0.230769	232	59.7841	76.9231
7885	E	1	0.0185185	1	Anesthesiology	23	0	1	98.1481	0.558432	0.44898	338	44.1568	55.102
4564	G	1	0.0185185	1	Anesthesiology	22	0	1	98.1481	0.62236	0.62069	254	37.764	37.931
4738	G	1	0.0185185	1	Anesthesiology	22	0	1	98.1481	0.62236	0.62069	333	37.764	37.931
1241	H	1	0.0185185	1	Neurological Surgery	21	0	1	98.1481	0.549863	0.434783	170	45.0137	56.5217
5490	M	1	0.0185185	1	Anesthesiology	22	0	1	98.1481	0.651377	0.636364	450	34.8623	36.3636
8989	M	1	0.0185185	1	Anesthesiology	23	0	1	98.1481	0.651377	0.636364	659	34.8623	36.3636
9762	Q	3	0.0185185	1	Anesthesiology	23	0	1	98.1481	0.690057	0.824141	415	30.9943	17.5859
355	C	1	0.0192308	1	Anesthesiology	21	0	1	98.0769	0.402159	0.230769	37	59.7841	76.9231
298	C	1	0.0192308	1	Anesthesiology	21	0	1	98.0769	0.402159	0.230769	47	59.7841	76.9231
396	C	1	0.0192308	1	Anesthesiology	21	0	1	98.0769	0.402159	0.230769	63	59.7841	76.9231
331	C	1	0.0192308	1	Anesthesiology	21	0	1	98.0769	0.402159	0.230769	78	59.7841	76.9231
374	C	1	0.0192308	1	Anesthesiology	21	0	1	98.0769	0.402159	0.230769	80	59.7841	76.9231
349	C	1	0.0192308	1	Anesthesiology	21	0	1	98.0769	0.402159	0.230769	124	59.7841	76.9231
738	F	1	0.0192308	1	Anesthesiology	21	0	1	98.0769	0.491173	0.407124	106	50.8827	59.2876
1005	G	1	0.0192308	1	Anesthesiology	21	0	1	98.0769	0.62236	0.62069	85	37.764	37.931
2229	N	3	0.0192308	1	Anesthesiology	21	0	1	98.0769	0.77701	0.960526	54	22.299	3.94737
278	C	1	0.02	1	Family Medicine	21	0	1	98	0.402159	0.230769	69	59.7841	76.9231
397	C	1	0.02	1	Family Medicine	21	0	1	98	0.402159	0.230769	79	59.7841	76.9231
7479	C	1	0.02	1	Family Medicine	23	0	1	98	0.402159	0.230769	377	59.7841	76.9231
7494	C	1	0.02	1	Family Medicine	23	0	1	98	0.402159	0.230769	388	59.7841	76.9231
8109	G	1	0.02	1	Family Med/N Memorial	23	0	1	98	0.62236	0.62069	457	37.764	37.931
8280	G	1	0.02	1	Family Med/Methodist	23	0	1	98	0.62236	0.62069	458	37.764	37.931
8187	G	1	0.02	1	Family Med/Duluth	23	0	1	98	0.62236	0.62069	477	37.764	37.931
8241	G	1	0.02	1	Family Med/Methodist	23	0	1	98	0.62236	0.62069	482	37.764	37.931
8276	G	1	0.02	1	Family Med/St Johns	23	0	1	98	0.62236	0.62069	539	37.764	37.931
8251	G	1	0.02	1	Family Med/Woodwinds	23	0	1	98	0.62236	0.62069	540	37.764	37.931
8204	G	1	0.02	1	Family Med/Duluth	23	0	1	98	0.62236	0.62069	550	37.764	37.931
8223	G	1	0.02	1	Family Med/St Johns	23	0	1	98	0.62236	0.62069	552	37.764	37.931
8126	G	1	0.02	1	Family Med/Methodist	23	0	1	98	0.62236	0.62069	553	37.764	37.931
8202	G	1	0.02	1	Family Med/St Cloud	23	0	1	98	0.62236	0.62069	566	37.764	37.931
8272	G	1	0.02	1	Family Med/St Johns	23	0	1	98	0.62236	0.62069	584	37.764	37.931
8157	G	1	0.02	1	Family Med/St Johns	23	0	1	98	0.62236	0.62069	591	37.764	37.931
8201	G	1	0.02	1	Family Med/Woodwinds	23	0	1	98	0.62236	0.62069	592	37.764	37.931
8125	G	1	0.02	1	Family Med/Smileys	23	0	1	98	0.62236	0.62069	594	37.764	37.931
8198	G	1	0.02	1	Family Med/Smileys	23	0	1	98	0.62236	0.62069	602	37.764	37.931
8158	G	1	0.02	1	Family Med/Methodist	23	0	1	98	0.62236	0.62069	610	37.764	37.931
8134	G	1	0.02	1	Family Med/N Memorial	23	0	1	98	0.62236	0.62069	612	37.764	37.931
8254	G	1	0.02	1	Family Med/Woodwinds	23	0	1	98	0.62236	0.62069	613	37.764	37.931
8227	G	1	0.02	1	Family Med/Woodwinds	23	0	1	98	0.62236	0.62069	614	37.764	37.931
8197	G	1	0.02	1	Family Med/Methodist	23	0	1	98	0.62236	0.62069	617	37.764	37.931
8160	G	1	0.02	1	Family Med/Duluth	23	0	1	98	0.62236	0.62069	627	37.764	37.931
1307	H	1	0.02	1	Psychiatry/Family Medicine	21	0	1	98	0.549863	0.434783	46	45.0137	56.5217
3003	S	3	0.02	1	Family Medicine	21	0	1	98	0.531846	0.379692	41	46.8154	62.0308
129	B	1	0.020202	1	Pediatrics	21	0	1	97.9798	0.430323	0.210526	19	56.9677	78.9474
161	B	1	0.020202	1	Pediatrics	21	0	1	97.9798	0.430323	0.210526	25	56.9677	78.9474
136	B	1	0.020202	1	Pediatrics	21	0	1	97.9798	0.430323	0.210526	87	56.9677	78.9474
134	B	1	0.020202	1	Pediatrics	21	0	1	97.9798	0.430323	0.210526	145	56.9677	78.9474
4037	C	1	0.0204082	1	Family Medicine	22	0	1	97.9592	0.402159	0.230769	237	59.7841	76.9231
7536	C	1	0.0204082	1	Otolaryngology	23	0	1	97.9592	0.402159	0.230769	362	59.7841	76.9231
729	E	1	0.0204082	1	Pediatrics	21	0	1	97.9592	0.558432	0.44898	105	44.1568	55.102
8029	F	1	0.0204082	1	Otolaryngology	23	0	1	97.9592	0.491173	0.407124	383	50.8827	59.2876
6487	R	3	0.0204082	1	Family Medicine	22	0	1	97.9592	0.656192	0.60798	217	34.3808	39.202
874	F	1	0.0208333	1	Orthopaedic Surgery	21	0	1	97.9167	0.491173	0.407124	150	50.8827	59.2876
5466	L	1	0.0208333	1	Otolaryngology	22	0	1	97.9167	0.45862	0.292308	174	54.138	70.7692
2102	N	3	0.0208333	1	Orthopaedics/Research	21	0	1	97.9167	0.77701	0.960526	32	22.299	3.94737
6141	P	3	0.0208333	1	Orthopedic Surgery	22	0	1	97.9167	0.719829	0.737374	267	28.0171	26.2626
2795	Q	3	0.0208333	1	Orthopaedic Surgery	21	0	1	97.9167	0.690057	0.824141	10	30.9943	17.5859
3041	S	3	0.0208333	1	Orthopedic Surgery	21	0	1	97.9167	0.531846	0.379692	22	46.8154	62.0308
6629	S	3	0.0208333	1	Orthopedic Surgery	22	0	1	97.9167	0.531846	0.379692	129	46.8154	62.0308
10103	S	3	0.0208333	1	Orthopedic Surgery	23	0	1	97.9167	0.531846	0.379692	177	46.8154	62.0308
3731	A	1	0.0210526	1	Pediatrics	22	0	1	97.8947	0.3438	0.202899	90	65.62	79.7101
3695	A	1	0.0210526	1	Pediatrics	22	0	1	97.8947	0.3438	0.202899	102	65.62	79.7101
5333	K	1	0.0210526	1	Pediatrics	22	0	1	97.8947	0.413306	0.211324	97	58.6694	78.8676
5416	L	1	0.0210526	1	Pediatrics	22	0	1	97.8947	0.45862	0.292308	161	54.138	70.7692
5383	L	1	0.0210526	1	Pediatrics	22	0	1	97.8947	0.45862	0.292308	173	54.138	70.7692
5669	M	1	0.0210526	1	Pediatrics	22	0	1	97.8947	0.651377	0.636364	435	34.8623	36.3636
6419	Q	3	0.0210526	1	Peds/Psych/Child Psych	22	0	1	97.8947	0.690057	0.824141	257	30.9943	17.5859
6420	Q	3	0.0210526	1	Peds/Psych/Child Psych	22	0	1	97.8947	0.690057	0.824141	272	30.9943	17.5859
6814	T	3	0.0210526	1	Pediatrics	22	0	1	97.8947	0.726499	0.866795	292	27.3501	13.3205
7386	B	1	0.0217391	1	Pediatrics	23	0	1	97.8261	0.430323	0.210526	412	56.9677	78.9474
7791	E	1	0.0217391	1	Pediatrics	23	0	1	97.8261	0.558432	0.44898	359	44.1568	55.102
8044	F	1	0.0217391	1	Pediatrics/Medical Genetics	23	0	1	97.8261	0.491173	0.407124	446	50.8827	59.2876
8652	I	1	0.0217391	1	Child Neurology	23	0	1	97.8261	0.637263	0.6	346	36.2737	40
4024	C	1	0.0224719	1	Psychiatry	22	0	1	97.7528	0.402159	0.230769	180	59.7841	76.9231
4285	E	1	0.0224719	1	Psychiatry	22	0	1	97.7528	0.558432	0.44898	229	44.1568	55.102
5432	L	1	0.0224719	1	Psychiatry	22	0	1	97.7528	0.45862	0.292308	210	54.138	70.7692
6657	S	3	0.0224719	1	Psychiatry	22	0	1	97.7528	0.531846	0.379692	79	46.8154	62.0308
180	B	1	0.0229885	1	Psychiatry	21	0	1	97.7011	0.430323	0.210526	136	56.9677	78.9474
3830	B	1	0.0229885	1	Pathology	22	0	1	97.7011	0.430323	0.210526	197	56.9677	78.9474
639	E	1	0.0229885	1	Psychiatry	21	0	1	97.7011	0.558432	0.44898	109	44.1568	55.102
4241	E	1	0.0229885	1	Child Neurology	22	0	1	97.7011	0.558432	0.44898	265	44.1568	55.102
7808	E	1	0.0229885	1	Psychiatry	23	0	1	97.7011	0.558432	0.44898	302	44.1568	55.102
1694	K	1	0.0229885	1	Psychiatry	21	0	1	97.7011	0.413306	0.211324	59	58.6694	78.8676
2062	M	1	0.0229885	1	Psychiatry	21	0	1	97.7011	0.651377	0.636364	119	34.8623	36.3636
2972	R	3	0.0229885	1	Psychiatry	21	0	1	97.7011	0.656192	0.60798	117	34.3808	39.202
10411	U	3	0.0229885	1	Psychiatry	23	0	1	97.7011	0.760424	0.885965	438	23.9576	11.4035
3046	S	3	0.0232558	1	Otolaryngology/Research	21	0	1	97.6744	0.531846	0.379692	39	46.8154	62.0308
6945	U	3	0.0243902	1	Emergency Medicine	22	0	1	97.561	0.760424	0.885965	192	23.9576	11.4035
3893	B	1	0.025	1	Neurology	22	0	1	97.5	0.430323	0.210526	181	56.9677	78.9474
5442	L	1	0.025	1	Neurology	22	0	1	97.5	0.45862	0.292308	151	54.138	70.7692
5639	M	1	0.025	1	Neurology	22	0	1	97.5	0.651377	0.636364	298	34.8623	36.3636
6624	S	3	0.025	1	Neurology	22	0	1	97.5	0.531846	0.379692	141	46.8154	62.0308
1995	M	1	0.025641	1	Neurology	21	0	1	97.4359	0.651377	0.636364	104	34.8623	36.3636
2327	O	3	0.025641	1	Urology	21	0	1	97.4359	0.711321	0.710526	72	28.8679	28.9474
2505	P	3	0.025641	1	Emergency Medicine	21	0	1	97.4359	0.719829	0.737374	138	28.0171	26.2626
23	A	1	0.0258621	1	Internal Medicine	21	0	1	97.4138	0.3438	0.202899	68	65.62	79.7101
96	B	1	0.0258621	1	Internal Medicine	21	0	1	97.4138	0.430323	0.210526	21	56.9677	78.9474
211	B	1	0.0258621	1	Internal Medicine	21	0	1	97.4138	0.430323	0.210526	70	56.9677	78.9474
212	B	1	0.0258621	1	Internal Medicine	21	0	1	97.4138	0.430323	0.210526	74	56.9677	78.9474
113	B	1	0.0258621	1	Internal Medicine	21	0	1	97.4138	0.430323	0.210526	96	56.9677	78.9474
103	B	1	0.0258621	1	Internal Medicine	21	0	1	97.4138	0.430323	0.210526	120	56.9677	78.9474
128	B	1	0.0258621	1	Internal Medicine	21	0	1	97.4138	0.430323	0.210526	167	56.9677	78.9474
481	D	1	0.0258621	1	Internal Medicine	21	0	1	97.4138	0.4667	0.325765	140	53.33	67.4235
709	E	1	0.0258621	1	Internal Medicine	21	0	1	97.4138	0.558432	0.44898	30	44.1568	55.102
807	F	1	0.0258621	1	Internal Medicine	21	0	1	97.4138	0.491173	0.407124	84	50.8827	59.2876
808	F	1	0.0258621	1	Internal Medicine	21	0	1	97.4138	0.491173	0.407124	122	50.8827	59.2876
1527	J	1	0.0258621	1	Internal Medicine	21	0	1	97.4138	0.417701	0.272727	45	58.2299	72.7273
1650	K	1	0.0258621	1	Internal Medicine	21	0	1	97.4138	0.413306	0.211324	14	58.6694	78.8676
1967	M	1	0.0258621	1	Medicine-Primary Care	21	0	1	97.4138	0.651377	0.636364	116	34.8623	36.3636
3013	S	3	0.0258621	1	Internal Medicine	21	0	1	97.4138	0.531846	0.379692	27	46.8154	62.0308
3014	S	3	0.0258621	1	Internal Medicine	21	0	1	97.4138	0.531846	0.379692	60	46.8154	62.0308
8850	K	1	0.025974	1	Plastic Surgery	23	0	1	97.4026	0.413306	0.211324	155	58.6694	78.8676
8803	K	1	0.025974	1	General Surgery-Preliminary Year*	23	0	1	97.4026	0.413306	0.211324	171	58.6694	78.8676
8800	K	1	0.025974	1	General Surgery	23	0	1	97.4026	0.413306	0.211324	190	58.6694	78.8676
8866	K	1	0.025974	1	Vascular Surgery	23	0	1	97.4026	0.413306	0.211324	219	58.6694	78.8676
9811	Q	3	0.025974	1	General Surgery	23	0	1	97.4026	0.690057	0.824141	436	30.9943	17.5859
9813	Q	3	0.025974	1	General Surgery/Research	23	0	1	97.4026	0.690057	0.824141	505	30.9943	17.5859
82	A	1	0.0263158	1	General Surgery	21	0	1	97.3684	0.3438	0.202899	54	65.62	79.7101
3688	A	1	0.0263158	1	Internal Medicine	22	0	1	97.3684	0.3438	0.202899	80	65.62	79.7101
3729	A	1	0.0263158	1	Internal Medicine	22	0	1	97.3684	0.3438	0.202899	84	65.62	79.7101
3700	A	1	0.0263158	1	Internal Medicine/Prelim	22	0	1	97.3684	0.3438	0.202899	115	65.62	79.7101
3737	A	1	0.0263158	1	Internal Medicine/Pediatrics	22	0	1	97.3684	0.3438	0.202899	117	65.62	79.7101
3755	A	1	0.0263158	1	Internal Medicine/Pediatrics	22	0	1	97.3684	0.3438	0.202899	130	65.62	79.7101
3753	A	1	0.0263158	1	Internal Medicine/Prelim	22	0	1	97.3684	0.3438	0.202899	139	65.62	79.7101
3757	A	1	0.0263158	1	Internal Medicine	22	0	1	97.3684	0.3438	0.202899	151	65.62	79.7101
3980	C	1	0.0263158	1	General Surgery	22	0	1	97.3684	0.402159	0.230769	177	59.7841	76.9231
4007	C	1	0.0263158	1	Plastic Surgery Integrated	22	0	1	97.3684	0.402159	0.230769	184	59.7841	76.9231
3991	C	1	0.0263158	1	Plastic Surgery Integrated	22	0	1	97.3684	0.402159	0.230769	229	59.7841	76.9231
4023	C	1	0.0263158	1	General Surgery	22	0	1	97.3684	0.402159	0.230769	246	59.7841	76.9231
4333	E	1	0.0263158	1	Internal Medicine	22	0	1	97.3684	0.558432	0.44898	178	44.1568	55.102
4263	E	1	0.0263158	1	Medicine-Pediatrics	22	0	1	97.3684	0.558432	0.44898	192	44.1568	55.102
4293	E	1	0.0263158	1	Internal Medicine	22	0	1	97.3684	0.558432	0.44898	267	44.1568	55.102
4329	E	1	0.0263158	1	Internal Medicine	22	0	1	97.3684	0.558432	0.44898	298	44.1568	55.102
787	F	1	0.0263158	1	General Surgery	21	0	1	97.3684	0.491173	0.407124	131	50.8827	59.2876
4508	F	1	0.0263158	1	Surgery?General	22	0	1	97.3684	0.491173	0.407124	344	50.8827	59.2876
4898	H	1	0.0263158	1	Plastic Surgery	22	0	1	97.3684	0.549863	0.434783	237	45.0137	56.5217
5087	I	1	0.0263158	1	Surgery	22	0	1	97.3684	0.637263	0.6	160	36.2737	40
5085	I	1	0.0263158	1	Thoracic Surgery	22	0	1	97.3684	0.637263	0.6	195	36.2737	40
5058	I	1	0.0263158	1	Internal Medicine	22	0	1	97.3684	0.637263	0.6	218	36.2737	40
1704	K	1	0.0263158	1	Vascular Surgery	21	0	1	97.3684	0.413306	0.211324	21	58.6694	78.8676
1639	K	1	0.0263158	1	General Surgery	21	0	1	97.3684	0.413306	0.211324	36	58.6694	78.8676
1640	K	1	0.0263158	1	General Surgery	21	0	1	97.3684	0.413306	0.211324	67	58.6694	78.8676
1690	K	1	0.0263158	1	Plastic Surgery	21	0	1	97.3684	0.413306	0.211324	69	58.6694	78.8676
5302	K	1	0.0263158	1	Internal Medicine	22	0	1	97.3684	0.413306	0.211324	140	58.6694	78.8676
5879	N	3	0.0263158	1	Internal Medicine	22	0	1	97.3684	0.77701	0.960526	284	22.299	3.94737
6244	P	3	0.0263158	1	Internal Medicine	22	0	1	97.3684	0.719829	0.737374	353	28.0171	26.2626
6615	S	3	0.0263158	1	Internal Medicine	22	0	1	97.3684	0.531846	0.379692	74	46.8154	62.0308
6609	S	3	0.0263158	1	General Surgery - Preliminary	22	0	1	97.3684	0.531846	0.379692	88	46.8154	62.0308
6607	S	3	0.0263158	1	General Surgery	22	0	1	97.3684	0.531846	0.379692	138	46.8154	62.0308
6736	T	3	0.0263158	1	Internal Medicine	22	0	1	97.3684	0.726499	0.866795	234	27.3501	13.3205
6747	T	3	0.0263158	1	Medicine-PEDS	22	0	1	97.3684	0.726499	0.866795	285	27.3501	13.3205
6735	T	3	0.0263158	1	Internal Medicine	22	0	1	97.3684	0.726499	0.866795	401	27.3501	13.3205
7271	A	1	0.0265487	1	Internal Medicine	23	0	1	97.3451	0.3438	0.202899	212	65.62	79.7101
7404	B	1	0.0265487	1	Internal Medicine	23	0	1	97.3451	0.430323	0.210526	335	56.9677	78.9474
7357	B	1	0.0265487	1	Internal Medicine	23	0	1	97.3451	0.430323	0.210526	354	56.9677	78.9474
7413	B	1	0.0265487	1	Internal Medicine	23	0	1	97.3451	0.430323	0.210526	414	56.9677	78.9474
7972	F	1	0.0265487	1	Internal Medicine	23	0	1	97.3451	0.491173	0.407124	359	50.8827	59.2876
8168	G	1	0.0265487	1	Internal Medicine	23	0	1	97.3451	0.62236	0.62069	585	37.764	37.931
8622	I	1	0.0265487	1	Internal Medicine	23	0	1	97.3451	0.637263	0.6	358	36.2737	40
8811	K	1	0.0265487	1	Internal Medicine	23	0	1	97.3451	0.413306	0.211324	202	58.6694	78.8676
8812	K	1	0.0265487	1	Internal Medicine	23	0	1	97.3451	0.413306	0.211324	211	58.6694	78.8676
8935	L	1	0.0265487	1	Internal Medicine	23	0	1	97.3451	0.45862	0.292308	225	54.138	70.7692
9080	M	1	0.0265487	1	Internal Medicine	23	0	1	97.3451	0.651377	0.636364	623	34.8623	36.3636
10088	S	3	0.0265487	1	Internal Medicine	23	0	1	97.3451	0.531846	0.379692	151	46.8154	62.0308
7991	F	1	0.027027	1	Neurology	23	0	1	97.2973	0.491173	0.407124	485	50.8827	59.2876
9952	R	3	0.027027	1	Child Neurology	23	0	1	97.2973	0.656192	0.60798	305	34.3808	39.202
4617	G	1	0.0277778	1	Radiology?Diagnostic	22	0	1	97.2222	0.62236	0.62069	259	37.764	37.931
5308	K	1	0.0277778	1	Interventional Radiology	22	0	1	97.2222	0.413306	0.211324	104	58.6694	78.8676
6658	S	3	0.0277778	1	Radiology - Diagnostic	22	0	1	97.2222	0.531846	0.379692	128	46.8154	62.0308
59	A	1	0.028169	1	Radiology-Diagnostic	21	0	1	97.1831	0.3438	0.202899	2	65.62	79.7101
549	D	1	0.028169	1	Diagnostic Radiology	21	0	1	97.1831	0.4667	0.325765	32	53.33	67.4235
450	D	1	0.028169	1	Diagnostic Radiology	21	0	1	97.1831	0.4667	0.325765	62	53.33	67.4235
550	D	1	0.028169	1	Diagnostic Radiology	21	0	1	97.1831	0.4667	0.325765	89	53.33	67.4235
556	D	1	0.028169	1	Diagnostic Radiology	21	0	1	97.1831	0.4667	0.325765	123	53.33	67.4235
1314	H	1	0.028169	1	Radiology-Diagnostic	21	0	1	97.1831	0.549863	0.434783	50	45.0137	56.5217
1700	K	1	0.028169	1	Radiology	21	0	1	97.1831	0.413306	0.211324	46	58.6694	78.8676
1699	K	1	0.028169	1	Radiology	21	0	1	97.1831	0.413306	0.211324	66	58.6694	78.8676
3246	T	3	0.028169	1	Radiology-Diagnostic	21	0	1	97.1831	0.726499	0.866795	26	27.3501	13.3205
1125	G	1	0.0285714	1	Dermatology	21	0	1	97.1429	0.62236	0.62069	113	37.764	37.931
4667	G	1	0.0285714	1	Dermatology	22	0	1	97.1429	0.62236	0.62069	276	37.764	37.931
7257	A	1	0.0289855	1	Radiology-Diagnostic	23	0	1	97.1014	0.3438	0.202899	171	65.62	79.7101
8067	F	1	0.0289855	1	Radiology?Diagnostic	23	0	1	97.1014	0.491173	0.407124	391	50.8827	59.2876
8975	L	1	0.0289855	1	Interventional Radiology	23	0	1	97.1014	0.45862	0.292308	306	54.138	70.7692
7320	B	1	0.0298507	1	Obstetrics-Gynecology	23	0	1	97.0149	0.430323	0.210526	444	56.9677	78.9474
7251	A	1	0.030303	1	Urology	23	0	1	96.9697	0.3438	0.202899	179	65.62	79.7101
177	B	1	0.030303	1	Pediatrics	21	0	1	96.9697	0.430323	0.210526	7	56.9677	78.9474
202	B	1	0.030303	1	Pediatrics	21	0	1	96.9697	0.430323	0.210526	17	56.9677	78.9474
181	B	1	0.030303	1	Pediatrics	21	0	1	96.9697	0.430323	0.210526	22	56.9677	78.9474
186	B	1	0.030303	1	Pediatric Neurology	21	0	1	96.9697	0.430323	0.210526	83	56.9677	78.9474
220	B	1	0.030303	1	Pediatrics	21	0	1	96.9697	0.430323	0.210526	104	56.9677	78.9474
221	B	1	0.030303	1	Pediatrics	21	0	1	96.9697	0.430323	0.210526	112	56.9677	78.9474
207	B	1	0.030303	1	Pediatrics	21	0	1	96.9697	0.430323	0.210526	121	56.9677	78.9474
3975	C	1	0.030303	1	Urology	22	0	1	96.9697	0.402159	0.230769	150	59.7841	76.9231
7505	C	1	0.030303	1	Urology	23	0	1	96.9697	0.402159	0.230769	311	59.7841	76.9231
4133	D	1	0.030303	1	Obstetrics and Gynecology	22	0	1	96.9697	0.4667	0.325765	187	53.33	67.4235
4132	D	1	0.030303	1	Obstetrics and Gynecology	22	0	1	96.9697	0.4667	0.325765	255	53.33	67.4235
7880	E	1	0.030303	1	Urology	23	0	1	96.9697	0.558432	0.44898	343	44.1568	55.102
8079	F	1	0.030303	1	Urology	23	0	1	96.9697	0.491173	0.407124	377	50.8827	59.2876
8621	I	1	0.030303	1	Urology	23	0	1	96.9697	0.637263	0.6	399	36.2737	40
1723	L	1	0.030303	1	Pediatrics	21	0	1	96.9697	0.45862	0.292308	75	54.138	70.7692
1724	L	1	0.030303	1	Pediatrics	21	0	1	96.9697	0.45862	0.292308	83	54.138	70.7692
747	F	1	0.0306122	1	Child Neurology	21	0	1	96.9388	0.491173	0.407124	104	50.8827	59.2876
1407	I	1	0.0306122	1	Child Neurology	21	0	1	96.9388	0.637263	0.6	122	36.2737	40
3848	B	1	0.0307692	1	Ophthalmology	22	0	1	96.9231	0.430323	0.210526	205	56.9677	78.9474
3986	C	1	0.0307692	1	Ophthalmology	22	0	1	96.9231	0.402159	0.230769	259	59.7841	76.9231
99	B	1	0.03125	1	Obstetrics and Gynecology	21	0	1	96.875	0.430323	0.210526	79	56.9677	78.9474
385	C	1	0.03125	1	Obstetrics-Gynecology	21	0	1	96.875	0.402159	0.230769	122	59.7841	76.9231
313	C	1	0.03125	1	Obstetrics-Gynecology	21	0	1	96.875	0.402159	0.230769	134	59.7841	76.9231
517	D	1	0.03125	1	Obstetrics & Gynecology	21	0	1	96.875	0.4667	0.325765	137	53.33	67.4235
1552	J	1	0.03125	1	OB-Gyn	21	0	1	96.875	0.417701	0.272727	88	58.2299	72.7273
1768	L	1	0.03125	1	Obstetrics and Gynecology	21	0	1	96.875	0.45862	0.292308	22	54.138	70.7692
4158	D	1	0.0315789	1	Pediatrics	22	0	1	96.8421	0.4667	0.325765	201	53.33	67.4235
4460	F	1	0.0315789	1	Pediatrics	22	0	1	96.8421	0.491173	0.407124	274	50.8827	59.2876
4461	F	1	0.0315789	1	Pediatrics	22	0	1	96.8421	0.491173	0.407124	291	50.8827	59.2876
4630	G	1	0.0315789	1	Pediatrics	22	0	1	96.8421	0.62236	0.62069	337	37.764	37.931
4769	H	1	0.0315789	1	Child Neurology	22	0	1	96.8421	0.549863	0.434783	239	45.0137	56.5217
5370	L	1	0.0315789	1	Pediatrics	22	0	1	96.8421	0.45862	0.292308	107	54.138	70.7692
5455	L	1	0.0315789	1	Pediatrics	22	0	1	96.8421	0.45862	0.292308	118	54.138	70.7692
5427	L	1	0.0315789	1	Child Neurology	22	0	1	96.8421	0.45862	0.292308	188	54.138	70.7692
6556	R	3	0.0315789	1	Pediatrics	22	0	1	96.8421	0.656192	0.60798	212	34.3808	39.202
6553	R	3	0.0315789	1	Pediatrics	22	0	1	96.8421	0.656192	0.60798	230	34.3808	39.202
6641	S	3	0.0315789	1	Pediatrics	22	0	1	96.8421	0.531846	0.379692	140	46.8154	62.0308
6816	T	3	0.0315789	1	Pediatrics	22	0	1	96.8421	0.726499	0.866795	391	27.3501	13.3205
6973	U	3	0.0315789	1	Pediatrics	22	0	1	96.8421	0.760424	0.885965	243	23.9576	11.4035
8747	J	1	0.0322581	1	PM&R	23	0	1	96.7742	0.417701	0.272727	334	58.2299	72.7273
7368	B	1	0.0326087	1	Pediatrics	23	0	1	96.7391	0.430323	0.210526	311	56.9677	78.9474
8042	F	1	0.0326087	1	Pediatrics	23	0	1	96.7391	0.491173	0.407124	490	50.8827	59.2876
8742	J	1	0.0326087	1	Pediatrics	23	0	1	96.7391	0.417701	0.272727	257	58.2299	72.7273
8739	J	1	0.0326087	1	Pediatrics	23	0	1	96.7391	0.417701	0.272727	266	58.2299	72.7273
8847	K	1	0.0326087	1	Pediatrics	23	0	1	96.7391	0.413306	0.211324	191	58.6694	78.8676
8951	L	1	0.0326087	1	Pediatrics	23	0	1	96.7391	0.45862	0.292308	287	54.138	70.7692
8952	L	1	0.0326087	1	Pediatrics	23	0	1	96.7391	0.45862	0.292308	303	54.138	70.7692
8953	L	1	0.0326087	1	Pediatrics	23	0	1	96.7391	0.45862	0.292308	327	54.138	70.7692
9523	O	3	0.0326087	1	Pediatrics	23	0	1	96.7391	0.711321	0.710526	390	28.8679	28.9474
10040	R	3	0.0326087	1	Pediatrics	23	0	1	96.7391	0.656192	0.60798	343	34.3808	39.202
48	A	1	0.0344828	1	Internal Medicine	21	0	1	96.5517	0.3438	0.202899	13	65.62	79.7101
40	A	1	0.0344828	1	Internal Medicine	21	0	1	96.5517	0.3438	0.202899	31	65.62	79.7101
18	A	1	0.0344828	1	Int Med/ABIM Research Path	21	0	1	96.5517	0.3438	0.202899	57	65.62	79.7101
7249	A	1	0.0344828	1	Psychiatry	23	0	1	96.5517	0.3438	0.202899	226	65.62	79.7101
193	B	1	0.0344828	1	Psychiatry	21	0	1	96.5517	0.430323	0.210526	124	56.9677	78.9474
7326	B	1	0.0344828	1	Psychiatry	23	0	1	96.5517	0.430323	0.210526	419	56.9677	78.9474
590	E	1	0.0344828	1	Internal Medicine	21	0	1	96.5517	0.558432	0.44898	20	44.1568	55.102
686	E	1	0.0344828	1	Internal Medicine	21	0	1	96.5517	0.558432	0.44898	81	44.1568	55.102
823	F	1	0.0344828	1	Internal Medicine/ABIM Research Path	21	0	1	96.5517	0.491173	0.407124	127	50.8827	59.2876
4458	F	1	0.0344828	1	Pathology?Anatomic and Clinical	22	0	1	96.5517	0.491173	0.407124	303	50.8827	59.2876
1219	H	1	0.0344828	1	Internal Medicine	21	0	1	96.5517	0.549863	0.434783	63	45.0137	56.5217
1529	J	1	0.0344828	1	Internal Medicine	21	0	1	96.5517	0.417701	0.272727	71	58.2299	72.7273
2256	N	3	0.0344828	1	Internal Medicine	21	0	1	96.5517	0.77701	0.960526	190	22.299	3.94737
2657	P	3	0.0344828	1	Internal Medicine	21	0	1	96.5517	0.719829	0.737374	92	28.0171	26.2626
2765	Q	3	0.0344828	1	Internal Medicine	21	0	1	96.5517	0.690057	0.824141	15	30.9943	17.5859
6550	R	3	0.0344828	1	Pathology	22	0	1	96.5517	0.656192	0.60798	149	34.3808	39.202
10113	S	3	0.0344828	1	Psychiatry	23	0	1	96.5517	0.531846	0.379692	169	46.8154	62.0308
3370	U	3	0.0344828	1	Internal Medicine	21	0	1	96.5517	0.760424	0.885965	75	23.9576	11.4035
4120	D	1	0.0350877	1	Internal Medicine	22	0	1	96.4912	0.4667	0.325765	239	53.33	67.4235
4395	F	1	0.0350877	1	Internal Medicine	22	0	1	96.4912	0.491173	0.407124	260	50.8827	59.2876
4618	G	1	0.0350877	1	Internal Medicine	22	0	1	96.4912	0.62236	0.62069	304	37.764	37.931
5592	M	1	0.0350877	1	Internal Medicine	22	0	1	96.4912	0.651377	0.636364	356	34.8623	36.3636
6498	R	3	0.0350877	1	Internal Medicine	22	0	1	96.4912	0.656192	0.60798	193	34.3808	39.202
7293	A	1	0.0353982	1	Internal Medicine	23	0	1	96.4602	0.3438	0.202899	177	65.62	79.7101
7474	C	1	0.0353982	1	Internal Medicine	23	0	1	96.4602	0.402159	0.230769	373	59.7841	76.9231
7654	D	1	0.0353982	1	Internal Medicine	23	0	1	96.4602	0.4667	0.325765	368	53.33	67.4235
7635	D	1	0.0353982	1	Internal Medicine	23	0	1	96.4602	0.4667	0.325765	383	53.33	67.4235
7959	F	1	0.0353982	1	Internal Medicine	23	0	1	96.4602	0.491173	0.407124	515	50.8827	59.2876
8695	J	1	0.0353982	1	Internal Medicine	23	0	1	96.4602	0.417701	0.272727	279	58.2299	72.7273
9096	M	1	0.0353982	1	Internal Medicine	23	0	1	96.4602	0.651377	0.636364	584	34.8623	36.3636
10086	S	3	0.0353982	1	Internal Medicine	23	0	1	96.4602	0.531846	0.379692	171	46.8154	62.0308
179	B	1	0.037037	1	Neurological Surgery	21	0	1	96.2963	0.430323	0.210526	144	56.9677	78.9474
4351	F	1	0.037037	1	Anesthesiology	22	0	1	96.2963	0.491173	0.407124	190	50.8827	59.2876
6590	S	3	0.037037	1	Anesthesiology	22	0	1	96.2963	0.531846	0.379692	104	46.8154	62.0308
4422	F	1	0.0375	1	Neurology	22	0	1	96.25	0.491173	0.407124	295	50.8827	59.2876
5312	K	1	0.0375	1	Neurology	22	0	1	96.25	0.413306	0.211324	152	58.6694	78.8676
440	D	1	0.0384615	1	Anesthesiology	21	0	1	96.1538	0.4667	0.325765	117	53.33	67.4235
746	F	1	0.0384615	1	Anesthesiology	21	0	1	96.1538	0.491173	0.407124	42	50.8827	59.2876
1154	H	1	0.0384615	1	Anesthesiology	21	0	1	96.1538	0.549863	0.434783	126	45.0137	56.5217
1477	I	1	0.0384615	1	Anesthesiology	21	0	1	96.1538	0.637263	0.6	121	36.2737	40
1590	J	1	0.0384615	1	PM&R	21	0	1	96.1538	0.417701	0.272727	41	58.2299	72.7273
1632	K	1	0.0384615	1	Anesthesia	21	0	1	96.1538	0.413306	0.211324	60	58.6694	78.8676
3077	T	3	0.0384615	1	Anesthesiology	21	0	1	96.1538	0.726499	0.866795	109	27.3501	13.3205
3174	T	3	0.0384615	1	Neurology	21	0	1	96.1538	0.726499	0.866795	133	27.3501	13.3205
7346	B	1	0.038961	1	Plastic Surgery (Integrated)	23	0	1	96.1039	0.430323	0.210526	360	56.9677	78.9474
7366	B	1	0.038961	1	Surgery-General	23	0	1	96.1039	0.430323	0.210526	433	56.9677	78.9474
7523	C	1	0.038961	1	Plastic Surgery Integrated	23	0	1	96.1039	0.402159	0.230769	271	59.7841	76.9231
7557	C	1	0.038961	1	Vascular Surgery	23	0	1	96.1039	0.402159	0.230769	351	59.7841	76.9231
7478	C	1	0.038961	1	General Surgery	23	0	1	96.1039	0.402159	0.230769	375	59.7841	76.9231
8541	I	1	0.038961	1	Thoracic Surgery	23	0	1	96.1039	0.637263	0.6	477	36.2737	40
322	C	1	0.0394737	1	Plastic Surgery Integrated	21	0	1	96.0526	0.402159	0.230769	35	59.7841	76.9231
384	C	1	0.0394737	1	General Surgery	21	0	1	96.0526	0.402159	0.230769	71	59.7841	76.9231
284	C	1	0.0394737	1	Plastic Surgery Integrated	21	0	1	96.0526	0.402159	0.230769	119	59.7841	76.9231
4924	H	1	0.0394737	1	Surgery	22	0	1	96.0526	0.549863	0.434783	328	45.0137	56.5217
5286	K	1	0.0394737	1	General Surgery	22	0	1	96.0526	0.413306	0.211324	136	58.6694	78.8676
5285	K	1	0.0394737	1	General Surgery	22	0	1	96.0526	0.413306	0.211324	151	58.6694	78.8676
5405	L	1	0.0394737	1	General Surgery	22	0	1	96.0526	0.45862	0.292308	117	54.138	70.7692
6322	Q	3	0.0394737	1	General Surgery	22	0	1	96.0526	0.690057	0.824141	260	30.9943	17.5859
1095	G	1	0.04	1	Family Medicine	21	0	1	96	0.62236	0.62069	5	37.764	37.931
1079	G	1	0.04	1	Family Medicine	21	0	1	96	0.62236	0.62069	9	37.764	37.931
1111	G	1	0.04	1	Family Medicine	21	0	1	96	0.62236	0.62069	26	37.764	37.931
943	G	1	0.04	1	Family Medicine	21	0	1	96	0.62236	0.62069	36	37.764	37.931
1067	G	1	0.04	1	Family Medicine	21	0	1	96	0.62236	0.62069	43	37.764	37.931
1035	G	1	0.04	1	Family Medicine	21	0	1	96	0.62236	0.62069	47	37.764	37.931
954	G	1	0.04	1	Family Medicine	21	0	1	96	0.62236	0.62069	51	37.764	37.931
1129	G	1	0.04	1	Family Medicine	21	0	1	96	0.62236	0.62069	52	37.764	37.931
1028	G	1	0.04	1	Family Medicine	21	0	1	96	0.62236	0.62069	64	37.764	37.931
1108	G	1	0.04	1	Family Medicine	21	0	1	96	0.62236	0.62069	67	37.764	37.931
927	G	1	0.04	1	Family Medicine	21	0	1	96	0.62236	0.62069	68	37.764	37.931
968	G	1	0.04	1	Family Medicine	21	0	1	96	0.62236	0.62069	95	37.764	37.931
965	G	1	0.04	1	Family Medicine	21	0	1	96	0.62236	0.62069	128	37.764	37.931
1033	G	1	0.04	1	Family Medicine	21	0	1	96	0.62236	0.62069	131	37.764	37.931
922	G	1	0.04	1	Family Medicine	21	0	1	96	0.62236	0.62069	144	37.764	37.931
929	G	1	0.04	1	Family Medicine	21	0	1	96	0.62236	0.62069	155	37.764	37.931
1032	G	1	0.04	1	Family Medicine	21	0	1	96	0.62236	0.62069	156	37.764	37.931
1019	G	1	0.04	1	Family Medicine	21	0	1	96	0.62236	0.62069	161	37.764	37.931
973	G	1	0.04	1	Family Medicine	21	0	1	96	0.62236	0.62069	196	37.764	37.931
1057	G	1	0.04	1	Family Medicine	21	0	1	96	0.62236	0.62069	197	37.764	37.931
1025	G	1	0.04	1	Family Medicine	21	0	1	96	0.62236	0.62069	216	37.764	37.931
951	G	1	0.04	1	Family Medicine	21	0	1	96	0.62236	0.62069	218	37.764	37.931
974	G	1	0.04	1	Family Medicine	21	0	1	96	0.62236	0.62069	222	37.764	37.931
227	B	1	0.040404	1	Pediatrics	21	0	1	95.9596	0.430323	0.210526	8	56.9677	78.9474
236	B	1	0.040404	1	Pediatrics	21	0	1	95.9596	0.430323	0.210526	58	56.9677	78.9474
286	C	1	0.040404	1	Pediatrics - Medical Genetics	21	0	1	95.9596	0.402159	0.230769	107	59.7841	76.9231
7993	F	1	0.0405405	1	Neurology	23	0	1	95.9459	0.491173	0.407124	482	50.8827	59.2876
8608	I	1	0.0405405	1	Neurology	23	0	1	95.9459	0.637263	0.6	393	36.2737	40
7274	A	1	0.0408163	1	Otolaryngology	23	0	1	95.9184	0.3438	0.202899	215	65.62	79.7101
7302	A	1	0.0408163	1	Otolaryngology	23	0	1	95.9184	0.3438	0.202899	216	65.62	79.7101
4569	G	1	0.0408163	1	Family Med/Methodist	22	0	1	95.9184	0.62236	0.62069	234	37.764	37.931
4707	G	1	0.0408163	1	Family Med/Methodist	22	0	1	95.9184	0.62236	0.62069	243	37.764	37.931
4586	G	1	0.0408163	1	Family Med/N Memorial	22	0	1	95.9184	0.62236	0.62069	249	37.764	37.931
4702	G	1	0.0408163	1	Family Med/Woodwinds	22	0	1	95.9184	0.62236	0.62069	250	37.764	37.931
4560	G	1	0.0408163	1	Family Med/N Memorial	22	0	1	95.9184	0.62236	0.62069	265	37.764	37.931
4686	G	1	0.0408163	1	Family Med/N Memorial	22	0	1	95.9184	0.62236	0.62069	266	37.764	37.931
4577	G	1	0.0408163	1	Family Med/Methodist	22	0	1	95.9184	0.62236	0.62069	278	37.764	37.931
4563	G	1	0.0408163	1	Family Med/St Cloud	22	0	1	95.9184	0.62236	0.62069	293	37.764	37.931
4588	G	1	0.0408163	1	Family Med/St Johns	22	0	1	95.9184	0.62236	0.62069	330	37.764	37.931
4672	G	1	0.0408163	1	Family Med/Duluth	22	0	1	95.9184	0.62236	0.62069	353	37.764	37.931
4605	G	1	0.0408163	1	Family Med/Woodwinds	22	0	1	95.9184	0.62236	0.62069	358	37.764	37.931
4651	G	1	0.0408163	1	Family Med/St Johns	22	0	1	95.9184	0.62236	0.62069	359	37.764	37.931
4590	G	1	0.0408163	1	Family Med/Duluth	22	0	1	95.9184	0.62236	0.62069	379	37.764	37.931
4542	G	1	0.0408163	1	Family Med/St Johns	22	0	1	95.9184	0.62236	0.62069	386	37.764	37.931
4724	G	1	0.0408163	1	Family Med/Duluth	22	0	1	95.9184	0.62236	0.62069	398	37.764	37.931
4710	G	1	0.0408163	1	Family Med/Smileys	22	0	1	95.9184	0.62236	0.62069	406	37.764	37.931
4732	G	1	0.0408163	1	Family Med/Smileys	22	0	1	95.9184	0.62236	0.62069	408	37.764	37.931
4658	G	1	0.0408163	1	Family Med/Methodist	22	0	1	95.9184	0.62236	0.62069	410	37.764	37.931
4679	G	1	0.0408163	1	Family Med/St Johns	22	0	1	95.9184	0.62236	0.62069	417	37.764	37.931
5552	M	1	0.0408163	1	Family Medicine	22	0	1	95.9184	0.651377	0.636364	358	34.8623	36.3636
7547	C	1	0.0416667	1	Orthopaedic Surgery	23	0	1	95.8333	0.402159	0.230769	283	59.7841	76.9231
4914	H	1	0.0416667	1	Radiology	22	0	1	95.8333	0.549863	0.434783	356	45.0137	56.5217
5207	J	1	0.0416667	1	Otolaryngology	22	0	1	95.8333	0.417701	0.272727	181	58.2299	72.7273
5226	J	1	0.0416667	1	Radiology-Disgnostic	22	0	1	95.8333	0.417701	0.272727	194	58.2299	72.7273
5343	K	1	0.0416667	1	Radiology–Diagnostic	22	0	1	95.8333	0.413306	0.211324	108	58.6694	78.8676
5342	K	1	0.0416667	1	Radiology–Diagnostic	22	0	1	95.8333	0.413306	0.211324	149	58.6694	78.8676
6152	P	3	0.0416667	1	Radiology, Diagnostic	22	0	1	95.8333	0.719829	0.737374	203	28.0171	26.2626
6548	R	3	0.0416667	1	Otolaryngology	22	0	1	95.8333	0.656192	0.60798	131	34.3808	39.202
3970	C	1	0.0421053	1	Pediatrics	22	0	1	95.7895	0.402159	0.230769	236	59.7841	76.9231
4878	H	1	0.0421053	1	Pediatrics	22	0	1	95.7895	0.549863	0.434783	303	45.0137	56.5217
5003	I	1	0.0421053	1	Pediatrics	22	0	1	95.7895	0.637263	0.6	173	36.2737	40
5334	K	1	0.0421053	1	Pediatrics	22	0	1	95.7895	0.413306	0.211324	115	58.6694	78.8676
5380	L	1	0.0421053	1	Pediatrics	22	0	1	95.7895	0.45862	0.292308	142	54.138	70.7692
5406	L	1	0.0421053	1	Pediatrics	22	0	1	95.7895	0.45862	0.292308	144	54.138	70.7692
6807	T	3	0.0421053	1	Pediatrics	22	0	1	95.7895	0.726499	0.866795	239	27.3501	13.3205
6805	T	3	0.0421053	1	Pediatrics	22	0	1	95.7895	0.726499	0.866795	350	27.3501	13.3205
6806	T	3	0.0421053	1	Pediatrics	22	0	1	95.7895	0.726499	0.866795	388	27.3501	13.3205
176	B	1	0.0422535	1	Radiology-Diagnostic	21	0	1	95.7747	0.430323	0.210526	134	56.9677	78.9474
2297	N	3	0.0422535	1	Radiology DX/Research	21	0	1	95.7747	0.77701	0.960526	169	22.299	3.94737
3289	U	3	0.0422535	1	Radiology-Diag/Clin-4 yr	21	0	1	95.7747	0.760424	0.885965	50	23.9576	11.4035
77	A	1	0.0431034	1	Medicine-Primary	21	0	1	95.6897	0.3438	0.202899	44	65.62	79.7101
327	C	1	0.0431034	1	Internal Medicine	21	0	1	95.6897	0.402159	0.230769	115	59.7841	76.9231
1222	H	1	0.0431034	1	Internal Medicine	21	0	1	95.6897	0.549863	0.434783	98	45.0137	56.5217
1388	I	1	0.0431034	1	Internal Medicine	21	0	1	95.6897	0.637263	0.6	150	36.2737	40
1523	J	1	0.0431034	1	Internal Medicine	21	0	1	95.6897	0.417701	0.272727	95	58.2299	72.7273
1526	J	1	0.0431034	1	Internal Medicine	21	0	1	95.6897	0.417701	0.272727	103	58.2299	72.7273
2901	R	3	0.0431034	1	Internal Medicine	21	0	1	95.6897	0.656192	0.60798	15	34.3808	39.202
2920	R	3	0.0431034	1	Medicine - Pediatrics	21	0	1	95.6897	0.656192	0.60798	37	34.3808	39.202
3142	T	3	0.0431034	1	Internal Medicine	21	0	1	95.6897	0.726499	0.866795	30	27.3501	13.3205
7437	B	1	0.0434783	1	Radiology-Diagnostic	23	0	1	95.6522	0.430323	0.210526	367	56.9677	78.9474
7817	E	1	0.0434783	1	Medicine-Pediatrics	23	0	1	95.6522	0.558432	0.44898	396	44.1568	55.102
7792	E	1	0.0434783	1	Medicine-Pediatrics	23	0	1	95.6522	0.558432	0.44898	433	44.1568	55.102
8478	H	1	0.0434783	1	RADIOLOGY	23	0	1	95.6522	0.549863	0.434783	442	45.0137	56.5217
9662	P	3	0.0434783	1	Child Neurology	23	0	1	95.6522	0.719829	0.737374	446	28.0171	26.2626
10294	T	3	0.0434783	1	Diagnostic Radiology	23	0	1	95.6522	0.726499	0.866795	576	27.3501	13.3205
4006	C	1	0.0438596	1	Internal Medicine	22	0	1	95.614	0.402159	0.230769	162	59.7841	76.9231
3928	C	1	0.0438596	1	Internal Medicine	22	0	1	95.614	0.402159	0.230769	172	59.7841	76.9231
4042	C	1	0.0438596	1	Internal Medicine	22	0	1	95.614	0.402159	0.230769	254	59.7841	76.9231
4128	D	1	0.0438596	1	Internal Medicine	22	0	1	95.614	0.4667	0.325765	217	53.33	67.4235
4295	E	1	0.0438596	1	Internal Medicine	22	0	1	95.614	0.558432	0.44898	193	44.1568	55.102
4800	H	1	0.0438596	1	Internal Medicine	22	0	1	95.614	0.549863	0.434783	342	45.0137	56.5217
5307	K	1	0.0438596	1	Internal Medicine-Psychiatry	22	0	1	95.614	0.413306	0.211324	99	58.6694	78.8676
5459	L	1	0.0438596	1	Internal Medicine	22	0	1	95.614	0.45862	0.292308	182	54.138	70.7692
5967	O	3	0.0438596	1	Internal Medicine	22	0	1	95.614	0.711321	0.710526	281	28.8679	28.9474
6351	Q	3	0.0438596	1	Internal Medicine	22	0	1	95.614	0.690057	0.824141	203	30.9943	17.5859
6350	Q	3	0.0438596	1	Internal Medicine	22	0	1	95.614	0.690057	0.824141	205	30.9943	17.5859
7418	B	1	0.0442478	1	Internal Medicine/Pediatrics	23	0	1	95.5752	0.430323	0.210526	397	56.9677	78.9474
7532	C	1	0.0442478	1	Internal Medicine	23	0	1	95.5752	0.402159	0.230769	336	59.7841	76.9231
7979	F	1	0.0442478	1	Internal Medicine/Pediatrics	23	0	1	95.5752	0.491173	0.407124	522	50.8827	59.2876
8360	H	1	0.0442478	1	Internal Medicine	23	0	1	95.5752	0.549863	0.434783	453	45.0137	56.5217
9637	P	3	0.0442478	1	Internal Medicine	23	0	1	95.5752	0.719829	0.737374	428	28.0171	26.2626
9988	R	3	0.0442478	1	Internal Medicine	23	0	1	95.5752	0.656192	0.60798	360	34.3808	39.202
9997	R	3	0.0442478	1	Internal Medicine	23	0	1	95.5752	0.656192	0.60798	377	34.3808	39.202
10083	S	3	0.0442478	1	Internal Medicine	23	0	1	95.5752	0.531846	0.379692	175	46.8154	62.0308
10084	S	3	0.0442478	1	Internal Medicine	23	0	1	95.5752	0.531846	0.379692	193	46.8154	62.0308
10197	T	3	0.0442478	1	Internal Medicine	23	0	1	95.5752	0.726499	0.866795	536	27.3501	13.3205
7262	A	1	0.0444444	1	Emergency Medicine	23	0	1	95.5556	0.3438	0.202899	210	65.62	79.7101
9023	M	1	0.0444444	1	Emergency Medicine	23	0	1	95.5556	0.651377	0.636364	622	34.8623	36.3636
9783	Q	3	0.0444444	1	Emergency Medicine	23	0	1	95.5556	0.690057	0.824141	401	30.9943	17.5859
7674	D	1	0.0447761	1	Obstetrics-Gynecology	23	0	1	95.5224	0.4667	0.325765	370	53.33	67.4235
7672	D	1	0.0447761	1	Obstetrics-Gynecology	23	0	1	95.5224	0.4667	0.325765	402	53.33	67.4235
8731	J	1	0.0447761	1	Obstetrics-Gynecology	23	0	1	95.5224	0.417701	0.272727	281	58.2299	72.7273
8928	L	1	0.0447761	1	Obstetrics & Gynecology	23	0	1	95.5224	0.45862	0.292308	317	54.138	70.7692
5698	M	1	0.0449438	1	Psychiatry	22	0	1	95.5056	0.651377	0.636364	308	34.8623	36.3636
6963	U	3	0.0449438	1	Psychiatry	22	0	1	95.5056	0.760424	0.885965	163	23.9576	11.4035
4280	E	1	0.0454545	1	Obstetrics and Gynecology	22	0	1	95.4545	0.558432	0.44898	228	44.1568	55.102
5646	M	1	0.0454545	1	Obstetrics and Gynecology	22	0	1	95.4545	0.651377	0.636364	320	34.8623	36.3636
5645	M	1	0.0454545	1	Obstetrics and Gynecology	22	0	1	95.4545	0.651377	0.636364	442	34.8623	36.3636
7695	D	1	0.045977	1	Pathology	23	0	1	95.4023	0.4667	0.325765	320	53.33	67.4235
7882	E	1	0.045977	1	Pathology	23	0	1	95.4023	0.558432	0.44898	391	44.1568	55.102
1592	J	1	0.045977	1	Psychiatry	21	0	1	95.4023	0.417701	0.272727	57	58.2299	72.7273
1597	J	1	0.045977	1	Psychiatry	21	0	1	95.4023	0.417701	0.272727	67	58.2299	72.7273
6243	P	3	0.045977	1	Child Neurology	22	0	1	95.4023	0.719829	0.737374	358	28.0171	26.2626
10033	R	3	0.045977	1	Pathology-Anatomic and Clinical	23	0	1	95.4023	0.656192	0.60798	273	34.3808	39.202
10244	T	3	0.045977	1	Pathology	23	0	1	95.4023	0.726499	0.866795	585	27.3501	13.3205
3815	B	1	0.0461538	1	Ophthalmology	22	0	1	95.3846	0.430323	0.210526	304	56.9677	78.9474
4141	D	1	0.0461538	1	Ophthalmology	22	0	1	95.3846	0.4667	0.325765	226	53.33	67.4235
4854	H	1	0.0461538	1	Ophthalmology	22	0	1	95.3846	0.549863	0.434783	348	45.0137	56.5217
9161	M	1	0.0461538	1	Ophthalmology	23	0	1	95.3846	0.651377	0.636364	721	34.8623	36.3636
9864	Q	3	0.0461538	1	Ophthalmology	23	0	1	95.3846	0.690057	0.824141	352	30.9943	17.5859
9850	Q	3	0.0461538	1	Med?Prelim/Ophthalmology	23	0	1	95.3846	0.690057	0.824141	373	30.9943	17.5859
39	A	1	0.0465116	1	Otolaryngology	21	0	1	95.3488	0.3438	0.202899	17	65.62	79.7101
624	E	1	0.0465116	1	Otolaryngology	21	0	1	95.3488	0.558432	0.44898	115	44.1568	55.102
1266	H	1	0.0465116	1	Otolaryngology	21	0	1	95.3488	0.549863	0.434783	185	45.0137	56.5217
618	E	1	0.046875	1	Obstetrics-Gynecology	21	0	1	95.3125	0.558432	0.44898	11	44.1568	55.102
1555	J	1	0.046875	1	OB-Gyn	21	0	1	95.3125	0.417701	0.272727	76	58.2299	72.7273
4030	C	1	0.0487805	1	Emergency Medicine	22	0	1	95.1219	0.402159	0.230769	191	59.7841	76.9231
4038	C	1	0.0487805	1	Emergency Medicine	22	0	1	95.1219	0.402159	0.230769	223	59.7841	76.9231
5518	M	1	0.0487805	1	Emergency Medicine	22	0	1	95.1219	0.651377	0.636364	346	34.8623	36.3636
5995	O	3	0.0487805	1	Emergency Medicine	22	0	1	95.1219	0.711321	0.710526	222	28.8679	28.9474
4425	F	1	0.05	1	Neurology	22	0	1	95	0.491173	0.407124	308	50.8827	59.2876
311	C	1	0.050505	1	Pediatrics-Medical Genetics	21	0	1	94.9495	0.402159	0.230769	15	59.7841	76.9231
354	C	1	0.050505	1	Pediatrics	21	0	1	94.9495	0.402159	0.230769	27	59.7841	76.9231
335	C	1	0.050505	1	Pediatrics	21	0	1	94.9495	0.402159	0.230769	64	59.7841	76.9231
304	C	1	0.050505	1	Pediatrics	21	0	1	94.9495	0.402159	0.230769	91	59.7841	76.9231
291	C	1	0.050505	1	Pediatrics	21	0	1	94.9495	0.402159	0.230769	113	59.7841	76.9231
2041	M	1	0.050505	1	Pediatrics	21	0	1	94.9495	0.651377	0.636364	202	34.8623	36.3636
105	B	1	0.0512821	1	Urology	21	0	1	94.8718	0.430323	0.210526	102	56.9677	78.9474
250	B	1	0.0512821	1	Urology	21	0	1	94.8718	0.430323	0.210526	119	56.9677	78.9474
332	C	1	0.0512821	1	Emergency Medicine	21	0	1	94.8718	0.402159	0.230769	14	59.7841	76.9231
403	C	1	0.0512821	1	Emergency Medicine	21	0	1	94.8718	0.402159	0.230769	93	59.7841	76.9231
373	C	1	0.0512821	1	Emergency Medicine	21	0	1	94.8718	0.402159	0.230769	118	59.7841	76.9231
464	D	1	0.0512821	1	Emergency Medicine	21	0	1	94.8718	0.4667	0.325765	23	53.33	67.4235
456	D	1	0.0512821	1	Emergency Medicine	21	0	1	94.8718	0.4667	0.325765	83	53.33	67.4235
1433	I	1	0.0512821	1	Neurology	21	0	1	94.8718	0.637263	0.6	98	36.2737	40
1854	M	1	0.0512821	1	Emergency Medicine	21	0	1	94.8718	0.651377	0.636364	74	34.8623	36.3636
1855	M	1	0.0512821	1	Emergency Medicine	21	0	1	94.8718	0.651377	0.636364	75	34.8623	36.3636
9	A	1	0.0517241	1	Internal Medicine	21	0	1	94.8276	0.3438	0.202899	50	65.62	79.7101
343	C	1	0.0517241	1	Internal Medicine	21	0	1	94.8276	0.402159	0.230769	105	59.7841	76.9231
493	D	1	0.0517241	1	Internal Medicine	21	0	1	94.8276	0.4667	0.325765	143	53.33	67.4235
644	E	1	0.0517241	1	Internal Medicine	21	0	1	94.8276	0.558432	0.44898	59	44.1568	55.102
1093	G	1	0.0517241	1	Internal Medicine	21	0	1	94.8276	0.62236	0.62069	187	37.764	37.931
1230	H	1	0.0517241	1	Internal Medicine	21	0	1	94.8276	0.549863	0.434783	36	45.0137	56.5217
1391	I	1	0.0517241	1	Internal Medicine	21	0	1	94.8276	0.637263	0.6	94	36.2737	40
1643	K	1	0.0517241	1	Internal Medicine	21	0	1	94.8276	0.413306	0.211324	9	58.6694	78.8676
1642	K	1	0.0517241	1	Internal Medicine	21	0	1	94.8276	0.413306	0.211324	25	58.6694	78.8676
1729	L	1	0.0517241	1	Internal Medicine	21	0	1	94.8276	0.45862	0.292308	74	54.138	70.7692
2428	O	3	0.0517241	1	Internal Medicine	21	0	1	94.8276	0.711321	0.710526	55	28.8679	28.9474
2565	P	3	0.0517241	1	Internal Medicine	21	0	1	94.8276	0.719829	0.737374	49	28.0171	26.2626
2726	Q	3	0.0517241	1	Internal Medicine	21	0	1	94.8276	0.690057	0.824141	8	30.9943	17.5859
8248	G	1	0.0519481	1	Surgery-Preliminary	23	0	1	94.8052	0.62236	0.62069	629	37.764	37.931
363	C	1	0.0526316	1	General Surgery	21	0	1	94.7368	0.402159	0.230769	13	59.7841	76.9231
407	C	1	0.0526316	1	General Surgery	21	0	1	94.7368	0.402159	0.230769	108	59.7841	76.9231
4256	E	1	0.0526316	1	Internal Medicine	22	0	1	94.7368	0.558432	0.44898	156	44.1568	55.102
4197	E	1	0.0526316	1	Internal Medicine	22	0	1	94.7368	0.558432	0.44898	181	44.1568	55.102
4223	E	1	0.0526316	1	Internal Medicine	22	0	1	94.7368	0.558432	0.44898	210	44.1568	55.102
785	F	1	0.0526316	1	General Surgery	21	0	1	94.7368	0.491173	0.407124	65	50.8827	59.2876
4394	F	1	0.0526316	1	Internal Medicine	22	0	1	94.7368	0.491173	0.407124	239	50.8827	59.2876
4814	H	1	0.0526316	1	Internal Medicine	22	0	1	94.7368	0.549863	0.434783	336	45.0137	56.5217
5156	J	1	0.0526316	1	Internal Medicine	22	0	1	94.7368	0.417701	0.272727	149	58.2299	72.7273
5218	J	1	0.0526316	1	Pediatrics	22	0	1	94.7368	0.417701	0.272727	166	58.2299	72.7273
5164	J	1	0.0526316	1	Internal Medicine	22	0	1	94.7368	0.417701	0.272727	221	58.2299	72.7273
5414	L	1	0.0526316	1	Internal Medicine	22	0	1	94.7368	0.45862	0.292308	108	54.138	70.7692
5435	L	1	0.0526316	1	Internal Medicine	22	0	1	94.7368	0.45862	0.292308	127	54.138	70.7692
5469	L	1	0.0526316	1	Internal Medicine	22	0	1	94.7368	0.45862	0.292308	155	54.138	70.7692
6348	Q	3	0.0526316	1	Internal Medicine	22	0	1	94.7368	0.690057	0.824141	207	30.9943	17.5859
6349	Q	3	0.0526316	1	Internal Medicine	22	0	1	94.7368	0.690057	0.824141	251	30.9943	17.5859
6811	T	3	0.0526316	1	Pediatrics	22	0	1	94.7368	0.726499	0.866795	356	27.3501	13.3205
7638	D	1	0.0530973	1	Internal Medicine	23	0	1	94.6903	0.4667	0.325765	336	53.33	67.4235
7826	E	1	0.0530973	1	Internal Medicine	23	0	1	94.6903	0.558432	0.44898	305	44.1568	55.102
7806	E	1	0.0530973	1	Internal Medicine	23	0	1	94.6903	0.558432	0.44898	318	44.1568	55.102
7827	E	1	0.0530973	1	Internal Medicine	23	0	1	94.6903	0.558432	0.44898	400	44.1568	55.102
7949	F	1	0.0530973	1	Internal Medicine	23	0	1	94.6903	0.491173	0.407124	407	50.8827	59.2876
8133	G	1	0.0530973	1	Medicine-Psychiatry	23	0	1	94.6903	0.62236	0.62069	561	37.764	37.931
8353	H	1	0.0530973	1	Internal Medicine	23	0	1	94.6903	0.549863	0.434783	494	45.0137	56.5217
8358	H	1	0.0530973	1	Internal Medicine	23	0	1	94.6903	0.549863	0.434783	533	45.0137	56.5217
8505	I	1	0.0530973	1	Internal Medicine	23	0	1	94.6903	0.637263	0.6	407	36.2737	40
8525	I	1	0.0530973	1	Internal Medicine	23	0	1	94.6903	0.637263	0.6	441	36.2737	40
8878	L	1	0.0530973	1	Internal Medicine/Psychiatry	23	0	1	94.6903	0.45862	0.292308	324	54.138	70.7692
9585	O	3	0.0530973	1	Internal Medicine	23	0	1	94.6903	0.711321	0.710526	435	28.8679	28.9474
7429	B	1	0.0543478	1	Child Neurology	23	0	1	94.5652	0.430323	0.210526	369	56.9677	78.9474
7733	D	1	0.0543478	1	Pediatrics - Psychiatry/Child and Adolescent Psychology	23	0	1	94.5652	0.4667	0.325765	369	53.33	67.4235
8262	G	1	0.0543478	1	Pediatrics	23	0	1	94.5652	0.62236	0.62069	535	37.764	37.931
8445	H	1	0.0543478	1	Pediatrics	23	0	1	94.5652	0.549863	0.434783	422	45.0137	56.5217
8452	H	1	0.0543478	1	Pediatrics	23	0	1	94.5652	0.549863	0.434783	480	45.0137	56.5217
8448	H	1	0.0543478	1	Pediatrics	23	0	1	94.5652	0.549863	0.434783	569	45.0137	56.5217
8677	J	1	0.0543478	1	Child Neruilogy	23	0	1	94.5652	0.417701	0.272727	308	58.2299	72.7273
9411	N	3	0.0543478	1	Pediatrics-Med Genetics	23	0	1	94.5652	0.77701	0.960526	514	22.299	3.94737
9604	P	3	0.0543478	1	Internal Medicine/Pediatrics	23	0	1	94.5652	0.719829	0.737374	499	28.0171	26.2626
9770	Q	3	0.0543478	1	Child Neurology	23	0	1	94.5652	0.690057	0.824141	419	30.9943	17.5859
10036	R	3	0.0543478	1	Pediatrics	23	0	1	94.5652	0.656192	0.60798	391	34.3808	39.202
10110	S	3	0.0543478	1	Pediatrics	23	0	1	94.5652	0.531846	0.379692	178	46.8154	62.0308
7294	A	1	0.0555556	1	Anesthesiology	23	0	1	94.4444	0.3438	0.202899	169	65.62	79.7101
4045	C	1	0.0555556	1	Anesthesiology	22	0	1	94.4444	0.402159	0.230769	225	59.7841	76.9231
510	D	1	0.0555556	1	Neurological Surgery	21	0	1	94.4444	0.4667	0.325765	93	53.33	67.4235
4060	D	1	0.0555556	1	Anesthesiology	22	0	1	94.4444	0.4667	0.325765	202	53.33	67.4235
4291	E	1	0.0555556	1	Anesthesiology	22	0	1	94.4444	0.558432	0.44898	179	44.1568	55.102
7775	E	1	0.0555556	1	Anesthesiology	23	0	1	94.4444	0.558432	0.44898	328	44.1568	55.102
4349	F	1	0.0555556	1	Anesthesiology	22	0	1	94.4444	0.491173	0.407124	232	50.8827	59.2876
4350	F	1	0.0555556	1	Anesthesiology	22	0	1	94.4444	0.491173	0.407124	270	50.8827	59.2876
4912	H	1	0.0555556	1	Radiology	22	0	1	94.4444	0.549863	0.434783	285	45.0137	56.5217
5271	K	1	0.0555556	1	Anesthesiology	22	0	1	94.4444	0.413306	0.211324	90	58.6694	78.8676
5272	K	1	0.0555556	1	Anesthesiology	22	0	1	94.4444	0.413306	0.211324	133	58.6694	78.8676
5273	K	1	0.0555556	1	Anesthesiology	22	0	1	94.4444	0.413306	0.211324	144	58.6694	78.8676
8791	K	1	0.0555556	1	Anesthesiology	23	0	1	94.4444	0.413306	0.211324	207	58.6694	78.8676
9320	N	3	0.0555556	1	Anesthesiology	23	0	1	94.4444	0.77701	0.960526	448	22.299	3.94737
6098	P	3	0.0555556	1	Radiology, Diagnostic	22	0	1	94.4444	0.719829	0.737374	199	28.0171	26.2626
6432	Q	3	0.0555556	1	Radiology-Diagnostic	22	0	1	94.4444	0.690057	0.824141	259	30.9943	17.5859
9767	Q	3	0.0555556	1	Anesthesiology	23	0	1	94.4444	0.690057	0.824141	349	30.9943	17.5859
3818	B	1	0.0561798	1	Psychiatry	22	0	1	94.382	0.430323	0.210526	196	56.9677	78.9474
4778	H	1	0.0571429	1	Internal Medicine-Dermatology	22	0	1	94.2857	0.549863	0.434783	305	45.0137	56.5217
1494	I	1	0.0571429	1	Dermatology	21	0	1	94.2857	0.637263	0.6	100	36.2737	40
5276	K	1	0.0571429	1	Dermatology	22	0	1	94.2857	0.413306	0.211324	83	58.6694	78.8676
2692	Q	3	0.0571429	1	Dermatology	21	0	1	94.2857	0.690057	0.824141	47	30.9943	17.5859
904	F	1	0.0574713	1	Psychiatry	21	0	1	94.2529	0.491173	0.407124	93	50.8827	59.2876
1306	H	1	0.0574713	1	Psychiatry	21	0	1	94.2529	0.549863	0.434783	171	45.0137	56.5217
8755	J	1	0.0574713	1	Psychiatry	23	0	1	94.2529	0.417701	0.272727	349	58.2299	72.7273
1693	K	1	0.0574713	1	Psychiatry	21	0	1	94.2529	0.413306	0.211324	7	58.6694	78.8676
302	C	1	0.0576923	1	Emergency Medicine/Anesthesiology	21	0	1	94.2308	0.402159	0.230769	83	59.7841	76.9231
2962	R	3	0.0576923	1	Pediatrics - Anesthesiology	21	0	1	94.2308	0.656192	0.60798	4	34.3808	39.202
8475	H	1	0.057971	1	RADIOLOGY	23	0	1	94.2029	0.549863	0.434783	555	45.0137	56.5217
10298	T	3	0.057971	1	Interventional Radiology	23	0	1	94.2029	0.726499	0.866795	504	27.3501	13.3205
28	A	1	0.0588235	1	Surg-Prelim/Ophthalmology	21	0	1	94.1176	0.3438	0.202899	7	65.62	79.7101
13	A	1	0.0588235	1	Surg-Prelim/Ophthalmology	21	0	1	94.1176	0.3438	0.202899	20	65.62	79.7101
3207	T	3	0.0588235	1	Pathology	21	0	1	94.1176	0.726499	0.866795	163	27.3501	13.3205
8825	K	1	0.0597015	1	Obstetrics & Gynecology	23	0	1	94.0299	0.413306	0.211324	218	58.6694	78.8676
10098	S	3	0.0597015	1	Obstetrics/Gynecology	23	0	1	94.0299	0.531846	0.379692	187	46.8154	62.0308
7273	A	1	0.06	1	Family Medicine	23	0	1	94	0.3438	0.202899	185	65.62	79.7101
7872	E	1	0.06	1	Family Medicine	23	0	1	94	0.558432	0.44898	335	44.1568	55.102
1423	I	1	0.06	1	Family Medicine	21	0	1	94	0.637263	0.6	72	36.2737	40
1899	M	1	0.06	1	Family Medicine	21	0	1	94	0.651377	0.636364	64	34.8623	36.3636
3007	S	3	0.06	1	Family Medicine	21	0	1	94	0.531846	0.379692	57	46.8154	62.0308
10175	T	3	0.06	1	Family Medicine	23	0	1	94	0.726499	0.866795	460	27.3501	13.3205
147	B	1	0.0603448	1	Internal Medicine	21	0	1	93.9655	0.430323	0.210526	68	56.9677	78.9474
494	D	1	0.0603448	1	Internal Medicine	21	0	1	93.9655	0.4667	0.325765	100	53.33	67.4235
495	D	1	0.0603448	1	Internal Medicine	21	0	1	93.9655	0.4667	0.325765	134	53.33	67.4235
980	G	1	0.0603448	1	Internal Medicine	21	0	1	93.9655	0.62236	0.62069	49	37.764	37.931
1646	K	1	0.0603448	1	Internal Medicine	21	0	1	93.9655	0.413306	0.211324	12	58.6694	78.8676
2736	Q	3	0.0603448	1	Internal Medicine	21	0	1	93.9655	0.690057	0.824141	168	30.9943	17.5859
7300	A	1	0.0606061	1	Urology	23	0	1	93.9394	0.3438	0.202899	218	65.62	79.7101
3788	B	1	0.0606061	1	Urology	22	0	1	93.9394	0.430323	0.210526	182	56.9677	78.9474
359	C	1	0.0606061	1	Pediatrics/Medical Genetics	21	0	1	93.9394	0.402159	0.230769	96	59.7841	76.9231
408	C	1	0.0606061	1	Pediatrics	21	0	1	93.9394	0.402159	0.230769	143	59.7841	76.9231
531	D	1	0.0606061	1	Pediatrics	21	0	1	93.9394	0.4667	0.325765	2	53.33	67.4235
534	D	1	0.0606061	1	Pediatrics	21	0	1	93.9394	0.4667	0.325765	12	53.33	67.4235
535	D	1	0.0606061	1	Pediatrics	21	0	1	93.9394	0.4667	0.325765	69	53.33	67.4235
533	D	1	0.0606061	1	Pediatrics Physician-Scientist Program	21	0	1	93.9394	0.4667	0.325765	104	53.33	67.4235
532	D	1	0.0606061	1	Internal Medicine/Pediatrics	21	0	1	93.9394	0.4667	0.325765	108	53.33	67.4235
536	D	1	0.0606061	1	Internal Medicine/Pediatrics	21	0	1	93.9394	0.4667	0.325765	115	53.33	67.4235
7729	D	1	0.0606061	1	Urology	23	0	1	93.9394	0.4667	0.325765	324	53.33	67.4235
7731	D	1	0.0606061	1	Urology	23	0	1	93.9394	0.4667	0.325765	329	53.33	67.4235
3803	B	1	0.0612245	1	Family Medicine	22	0	1	93.8775	0.430323	0.210526	198	56.9677	78.9474
3783	B	1	0.0612245	1	Family Medicine	22	0	1	93.8775	0.430323	0.210526	284	56.9677	78.9474
3846	B	1	0.0612245	1	Family Medicine	22	0	1	93.8775	0.430323	0.210526	285	56.9677	78.9474
3989	C	1	0.0612245	1	Family Medicine	22	0	1	93.8775	0.402159	0.230769	219	59.7841	76.9231
9172	M	1	0.0612245	1	Otolaryngology	23	0	1	93.8775	0.651377	0.636364	673	34.8623	36.3636
5930	O	3	0.0612245	1	Pediatrics-Primary/PLUS	22	0	1	93.8775	0.711321	0.710526	233	28.8679	28.9474
3707	A	1	0.0614035	1	Internal Medicine	22	0	1	93.8596	0.3438	0.202899	112	65.62	79.7101
4404	F	1	0.0614035	1	Internal Medicine	22	0	1	93.8596	0.491173	0.407124	347	50.8827	59.2876
5165	J	1	0.0614035	1	Internal Medicine	22	0	1	93.8596	0.417701	0.272727	135	58.2299	72.7273
5169	J	1	0.0614035	1	Internal Medicine	22	0	1	93.8596	0.417701	0.272727	148	58.2299	72.7273
5159	J	1	0.0614035	1	Internal Medicine	22	0	1	93.8596	0.417701	0.272727	151	58.2299	72.7273
5154	J	1	0.0614035	1	Internal Medicine	22	0	1	93.8596	0.417701	0.272727	212	58.2299	72.7273
5157	J	1	0.0614035	1	Internal Medicine	22	0	1	93.8596	0.417701	0.272727	232	58.2299	72.7273
5421	L	1	0.0614035	1	Internal Medicine	22	0	1	93.8596	0.45862	0.292308	143	54.138	70.7692
5598	M	1	0.0614035	1	Internal Medicine	22	0	1	93.8596	0.651377	0.636364	310	34.8623	36.3636
5597	M	1	0.0614035	1	Internal Medicine	22	0	1	93.8596	0.651377	0.636364	462	34.8623	36.3636
6505	R	3	0.0614035	1	Internal Medicine	22	0	1	93.8596	0.656192	0.60798	152	34.3808	39.202
6499	R	3	0.0614035	1	Internal Medicine	22	0	1	93.8596	0.656192	0.60798	183	34.3808	39.202
3739	A	1	0.0615385	1	Ophthalmology	22	0	1	93.8462	0.3438	0.202899	155	65.62	79.7101
7414	B	1	0.0615385	1	Ophthalmology	23	0	1	93.8462	0.430323	0.210526	325	56.9677	78.9474
8010	F	1	0.0615385	1	Ophthalmology	23	0	1	93.8462	0.491173	0.407124	478	50.8827	59.2876
7476	C	1	0.0619469	1	Internal Medicine	23	0	1	93.8053	0.402159	0.230769	297	59.7841	76.9231
7630	D	1	0.0619469	1	Internal Medicine	23	0	1	93.8053	0.4667	0.325765	359	53.33	67.4235
7653	D	1	0.0619469	1	Internal Medicine	23	0	1	93.8053	0.4667	0.325765	374	53.33	67.4235
7803	E	1	0.0619469	1	Internal Medicine	23	0	1	93.8053	0.558432	0.44898	386	44.1568	55.102
7960	F	1	0.0619469	1	Internal Medicine	23	0	1	93.8053	0.491173	0.407124	409	50.8827	59.2876
8374	H	1	0.0619469	1	Internal Medicine	23	0	1	93.8053	0.549863	0.434783	505	45.0137	56.5217
9657	P	3	0.0619469	1	Internal Medicine, Preliminary	23	0	1	93.8053	0.719829	0.737374	517	28.0171	26.2626
9833	Q	3	0.0619469	1	Internal Medicine	23	0	1	93.8053	0.690057	0.824141	408	30.9943	17.5859
10091	S	3	0.0619469	1	Medicine – Preliminary	23	0	1	93.8053	0.531846	0.379692	183	46.8154	62.0308
10425	U	3	0.0619469	1	Internal Medicine/NYU Bkln	23	0	1	93.8053	0.760424	0.885965	307	23.9576	11.4035
10350	U	3	0.0619469	1	Internal Medicine/NYU Bkln	23	0	1	93.8053	0.760424	0.885965	359	23.9576	11.4035
10427	U	3	0.0619469	1	Medicine-Primary/NYU Man	23	0	1	93.8053	0.760424	0.885965	369	23.9576	11.4035
54	A	1	0.0625	1	Orthopaedic Surgery	21	0	1	93.75	0.3438	0.202899	22	65.62	79.7101
3712	A	1	0.0625	1	Orthopedic Surgery	22	0	1	93.75	0.3438	0.202899	78	65.62	79.7101
3760	A	1	0.0625	1	Otolaryngology	22	0	1	93.75	0.3438	0.202899	150	65.62	79.7101
3730	A	1	0.0625	1	Otolaryngology	22	0	1	93.75	0.3438	0.202899	156	65.62	79.7101
635	E	1	0.0625	1	Obstetrics-Gynecology	21	0	1	93.75	0.558432	0.44898	117	44.1568	55.102
594	E	1	0.0625	1	Obstetrics-Gynecology	21	0	1	93.75	0.558432	0.44898	121	44.1568	55.102
4268	E	1	0.0625	1	Otolaryngology	22	0	1	93.75	0.558432	0.44898	268	44.1568	55.102
4446	F	1	0.0625	1	Orthopedic Surgery	22	0	1	93.75	0.491173	0.407124	181	50.8827	59.2876
1557	J	1	0.0625	1	OB-Gyn	21	0	1	93.75	0.417701	0.272727	68	58.2299	72.7273
1675	K	1	0.0625	1	Orthopaedic Surgery	21	0	1	93.75	0.413306	0.211324	34	58.6694	78.8676
1718	L	1	0.0625	1	Orthopedic Surgery	21	0	1	93.75	0.45862	0.292308	6	54.138	70.7692
5381	L	1	0.0625	1	Neurology	22	0	1	93.75	0.45862	0.292308	170	54.138	70.7692
2010	M	1	0.0625	1	Obstetrics-Gynecology	21	0	1	93.75	0.651377	0.636364	60	34.8623	36.3636
9165	M	1	0.0625	1	Orthopaedic Surgery	23	0	1	93.75	0.651377	0.636364	727	34.8623	36.3636
6151	P	3	0.0625	1	Orthopedic Surgery	22	0	1	93.75	0.719829	0.737374	201	28.0171	26.2626
6751	T	3	0.0625	1	Neurology	22	0	1	93.75	0.726499	0.866795	361	27.3501	13.3205
3987	C	1	0.0631579	1	Pediatrics	22	0	1	93.6842	0.402159	0.230769	149	59.7841	76.9231
4157	D	1	0.0631579	1	Pediatrics	22	0	1	93.6842	0.4667	0.325765	263	53.33	67.4235
5667	M	1	0.0631579	1	Pediatrics	22	0	1	93.6842	0.651377	0.636364	307	34.8623	36.3636
8045	F	1	0.0645161	1	Physical Medicine and Rehabilitation	23	0	1	93.5484	0.491173	0.407124	387	50.8827	59.2876
8046	F	1	0.0645161	1	Physical Medicine and Rehabilitation	23	0	1	93.5484	0.491173	0.407124	424	50.8827	59.2876
8598	I	1	0.0649351	1	Surgery	23	0	1	93.5065	0.637263	0.6	462	36.2737	40
10312	T	3	0.0649351	1	Surgery-Preliminary	23	0	1	93.5065	0.726499	0.866795	522	27.3501	13.3205
8447	H	1	0.0652174	1	Pediatrics	23	0	1	93.4783	0.549863	0.434783	541	45.0137	56.5217
8650	I	1	0.0652174	1	Medicine-Pediatrics	23	0	1	93.4783	0.637263	0.6	459	36.2737	40
9382	N	3	0.0652174	1	Pediatrics/Global Health	23	0	1	93.4783	0.77701	0.960526	509	22.299	3.94737
3692	A	1	0.0657895	1	Surgery-General	22	0	1	93.4211	0.3438	0.202899	123	65.62	79.7101
3732	A	1	0.0657895	1	Plastic Surgery (Integrated)	22	0	1	93.4211	0.3438	0.202899	125	65.62	79.7101
3728	A	1	0.0657895	1	Surgery-General	22	0	1	93.4211	0.3438	0.202899	126	65.62	79.7101
4168	D	1	0.0657895	1	General Surgery	22	0	1	93.4211	0.4667	0.325765	168	53.33	67.4235
651	E	1	0.0657895	1	General Surgery	21	0	1	93.4211	0.558432	0.44898	136	44.1568	55.102
1607	J	1	0.0657895	1	Surgery - General	21	0	1	93.4211	0.417701	0.272727	8	58.2299	72.7273
1605	J	1	0.0657895	1	Surgery - General	21	0	1	93.4211	0.417701	0.272727	9	58.2299	72.7273
1611	J	1	0.0657895	1	Cardiothoracic Surgery	21	0	1	93.4211	0.417701	0.272727	29	58.2299	72.7273
3276	T	3	0.0657895	1	Vascular Surgery	21	0	1	93.4211	0.726499	0.866795	156	27.3501	13.3205
7546	C	1	0.0666667	1	Emergency Medicine	23	0	1	93.3333	0.402159	0.230769	300	59.7841	76.9231
7624	D	1	0.0666667	1	Emergency Medicine	23	0	1	93.3333	0.4667	0.325765	316	53.33	67.4235
7924	F	1	0.0666667	1	Emergency Medicine	23	0	1	93.3333	0.491173	0.407124	404	50.8827	59.2876
8321	H	1	0.0666667	1	EMERGENCY MEDICINE	23	0	1	93.3333	0.549863	0.434783	393	45.0137	56.5217
9021	M	1	0.0666667	1	Emergency Medicine	23	0	1	93.3333	0.651377	0.636364	686	34.8623	36.3636
10472	U	3	0.0666667	1	Emergency Medicine	23	0	1	93.3333	0.760424	0.885965	322	23.9576	11.4035
4476	F	1	0.0674157	1	Psychiatry	22	0	1	93.2584	0.491173	0.407124	288	50.8827	59.2876
5340	K	1	0.0674157	1	Psychiatry	22	0	1	93.2584	0.413306	0.211324	150	58.6694	78.8676
8240	G	1	0.0675676	1	Child Neurology	23	0	1	93.2432	0.62236	0.62069	604	37.764	37.931
10136	T	3	0.0675676	1	Child Neurology	23	0	1	93.2432	0.726499	0.866795	529	27.3501	13.3205
56	A	1	0.0689655	1	Int Med/Global Health	21	0	1	93.1034	0.3438	0.202899	73	65.62	79.7101
7246	A	1	0.0689655	1	Psychiatry	23	0	1	93.1034	0.3438	0.202899	199	65.62	79.7101
7453	B	1	0.0689655	1	Psychiatry	23	0	1	93.1034	0.430323	0.210526	327	56.9677	78.9474
7345	B	1	0.0689655	1	Psychiatry	23	0	1	93.1034	0.430323	0.210526	365	56.9677	78.9474
402	C	1	0.0689655	1	Internal Medicine	21	0	1	93.1034	0.402159	0.230769	2	59.7841	76.9231
391	C	1	0.0689655	1	Internal Medicine	21	0	1	93.1034	0.402159	0.230769	34	59.7841	76.9231
475	D	1	0.0689655	1	Internal Medicine	21	0	1	93.1034	0.4667	0.325765	54	53.33	67.4235
691	E	1	0.0689655	1	Psychiatry	21	0	1	93.1034	0.558432	0.44898	21	44.1568	55.102
8464	H	1	0.0689655	1	Psychiatry	23	0	1	93.1034	0.549863	0.434783	535	45.0137	56.5217
1541	J	1	0.0689655	1	Internal Medicine	21	0	1	93.1034	0.417701	0.272727	4	58.2299	72.7273
1520	J	1	0.0689655	1	Internal Medicine/Pediatrics	21	0	1	93.1034	0.417701	0.272727	15	58.2299	72.7273
1538	J	1	0.0689655	1	Internal Medicine	21	0	1	93.1034	0.417701	0.272727	26	58.2299	72.7273
1536	J	1	0.0689655	1	Internal Medicine	21	0	1	93.1034	0.417701	0.272727	36	58.2299	72.7273
1539	J	1	0.0689655	1	Internal Medicine	21	0	1	93.1034	0.417701	0.272727	46	58.2299	72.7273
1537	J	1	0.0689655	1	Internal Medicine	21	0	1	93.1034	0.417701	0.272727	50	58.2299	72.7273
1540	J	1	0.0689655	1	Internal Medicine	21	0	1	93.1034	0.417701	0.272727	112	58.2299	72.7273
8769	J	1	0.0689655	1	Pediatrics/Psychcology/Child Psych (Triple Board)	23	0	1	93.1034	0.417701	0.272727	338	58.2299	72.7273
1652	K	1	0.0689655	1	Internal Medicine	21	0	1	93.1034	0.413306	0.211324	65	58.6694	78.8676
1986	M	1	0.0689655	1	Medicine-Preliminary	21	0	1	93.1034	0.651377	0.636364	115	34.8623	36.3636
2651	P	3	0.0689655	1	Internal Medicine	21	0	1	93.1034	0.719829	0.737374	96	28.0171	26.2626
6166	P	3	0.0689655	1	Pathology	22	0	1	93.1034	0.719829	0.737374	229	28.0171	26.2626
2913	R	3	0.0689655	1	Internal Medicine	21	0	1	93.1034	0.656192	0.60798	60	34.3808	39.202
10051	R	3	0.0689655	1	Psychiatry	23	0	1	93.1034	0.656192	0.60798	326	34.3808	39.202
10278	T	3	0.0689655	1	Psychiatry	23	0	1	93.1034	0.726499	0.866795	580	27.3501	13.3205
3378	U	3	0.0689655	1	Int Med/ABIM Research Path	21	0	1	93.1034	0.760424	0.885965	5	23.9576	11.4035
3427	U	3	0.0689655	1	Internal Medicine	21	0	1	93.1034	0.760424	0.885965	18	23.9576	11.4035
3323	U	3	0.0689655	1	Internal Medicine	21	0	1	93.1034	0.760424	0.885965	105	23.9576	11.4035
3404	U	3	0.0689655	1	Internal Medicine	21	0	1	93.1034	0.760424	0.885965	141	23.9576	11.4035
10339	U	3	0.0689655	1	Psychiatry	23	0	1	93.1034	0.760424	0.885965	375	23.9576	11.4035
3802	B	1	0.0694444	1	Radiology-Diagnostic	22	0	1	93.0556	0.430323	0.210526	237	56.9677	78.9474
4488	F	1	0.0694444	1	Radiology?Diagnostic	22	0	1	93.0556	0.491173	0.407124	338	50.8827	59.2876
6092	P	3	0.0694444	1	Radiology, Diagnostic	22	0	1	93.0556	0.719829	0.737374	342	28.0171	26.2626
1569	J	1	0.0697674	1	Orolaryngology	21	0	1	93.0233	0.417701	0.272727	107	58.2299	72.7273
1799	L	1	0.0697674	1	Otolaryngology	21	0	1	93.0233	0.45862	0.292308	39	54.138	70.7692
3883	B	1	0.0701754	1	Internal Medicine	22	0	1	92.9825	0.430323	0.210526	269	56.9677	78.9474
3797	B	1	0.0701754	1	Internal Medicine	22	0	1	92.9825	0.430323	0.210526	310	56.9677	78.9474
4111	D	1	0.0701754	1	Internal Medicine	22	0	1	92.9825	0.4667	0.325765	237	53.33	67.4235
4399	F	1	0.0701754	1	Internal Medicine	22	0	1	92.9825	0.491173	0.407124	319	50.8827	59.2876
4400	F	1	0.0701754	1	Internal Medicine	22	0	1	92.9825	0.491173	0.407124	324	50.8827	59.2876
4677	G	1	0.0701754	1	Internal Medicine	22	0	1	92.9825	0.62236	0.62069	310	37.764	37.931
5296	K	1	0.0701754	1	Internal Medicine	22	0	1	92.9825	0.413306	0.211324	119	58.6694	78.8676
5297	K	1	0.0701754	1	Internal Medicine	22	0	1	92.9825	0.413306	0.211324	147	58.6694	78.8676
1696	K	1	0.0704225	1	Radiology	21	0	1	92.9577	0.413306	0.211324	57	58.6694	78.8676
538	D	1	0.0707071	1	Pediatrics	21	0	1	92.9293	0.4667	0.325765	42	53.33	67.4235
537	D	1	0.0707071	1	Pediatrics	21	0	1	92.9293	0.4667	0.325765	121	53.33	67.4235
574	D	1	0.0707071	1	Pediatrics	21	0	1	92.9293	0.4667	0.325765	141	53.33	67.4235
598	E	1	0.0707071	1	Pediatrics	21	0	1	92.9293	0.558432	0.44898	37	44.1568	55.102
603	E	1	0.0707071	1	Pediatrics	21	0	1	92.9293	0.558432	0.44898	67	44.1568	55.102
586	E	1	0.0707071	1	Pediatrics	21	0	1	92.9293	0.558432	0.44898	100	44.1568	55.102
1748	L	1	0.0707071	1	Pediatrics	21	0	1	92.9293	0.45862	0.292308	41	54.138	70.7692
1749	L	1	0.0707071	1	Pediatrics	21	0	1	92.9293	0.45862	0.292308	93	54.138	70.7692
7966	F	1	0.0707965	1	Internal Medicine	23	0	1	92.9204	0.491173	0.407124	351	50.8827	59.2876
7962	F	1	0.0707965	1	Internal Medicine	23	0	1	92.9204	0.491173	0.407124	374	50.8827	59.2876
7963	F	1	0.0707965	1	Internal Medicine	23	0	1	92.9204	0.491173	0.407124	429	50.8827	59.2876
7965	F	1	0.0707965	1	Internal Medicine	23	0	1	92.9204	0.491173	0.407124	439	50.8827	59.2876
7976	F	1	0.0707965	1	Internal Medicine/ABIM Research Path	23	0	1	92.9204	0.491173	0.407124	458	50.8827	59.2876
7964	F	1	0.0707965	1	Internal Medicine	23	0	1	92.9204	0.491173	0.407124	461	50.8827	59.2876
7967	F	1	0.0707965	1	Internal Medicine	23	0	1	92.9204	0.491173	0.407124	514	50.8827	59.2876
8698	J	1	0.0707965	1	Internal Medicine	23	0	1	92.9204	0.417701	0.272727	254	58.2299	72.7273
8716	J	1	0.0707965	1	Internal Medicine	23	0	1	92.9204	0.417701	0.272727	269	58.2299	72.7273
8701	J	1	0.0707965	1	Internal Medicine	23	0	1	92.9204	0.417701	0.272727	274	58.2299	72.7273
8700	J	1	0.0707965	1	Internal Medicine	23	0	1	92.9204	0.417701	0.272727	312	58.2299	72.7273
8713	J	1	0.0707965	1	Internal Medicine	23	0	1	92.9204	0.417701	0.272727	348	58.2299	72.7273
8816	K	1	0.0707965	1	Internal Medicine	23	0	1	92.9204	0.413306	0.211324	161	58.6694	78.8676
9101	M	1	0.0707965	1	Internal Medicine	23	0	1	92.9204	0.651377	0.636364	619	34.8623	36.3636
9526	O	3	0.0707965	1	Int Med/Global Health	23	0	1	92.9204	0.711321	0.710526	328	28.8679	28.9474
9742	P	3	0.0707965	1	Internal Medicine Clinical Science	23	0	1	92.9204	0.719829	0.737374	411	28.0171	26.2626
9983	R	3	0.0707965	1	Internal Medicine	23	0	1	92.9204	0.656192	0.60798	279	34.3808	39.202
9993	R	3	0.0707965	1	Internal Medicine	23	0	1	92.9204	0.656192	0.60798	315	34.3808	39.202
10336	U	3	0.0707965	1	Internal Medicine	23	0	1	92.9204	0.760424	0.885965	402	23.9576	11.4035
10351	U	3	0.0707965	1	Internal Medicine	23	0	1	92.9204	0.760424	0.885965	407	23.9576	11.4035
7615	D	1	0.0724638	1	Diagnostic Radiology	23	0	1	92.7536	0.4667	0.325765	367	53.33	67.4235
4090	D	1	0.0731707	1	Emergency Medicine	22	0	1	92.6829	0.4667	0.325765	204	53.33	67.4235
5419	L	1	0.0731707	1	Emergency Medicine	22	0	1	92.6829	0.45862	0.292308	206	54.138	70.7692
6160	P	3	0.0731707	1	Emergency Medicine	22	0	1	92.6829	0.719829	0.737374	244	28.0171	26.2626
6295	Q	3	0.0731707	1	Emergency Medicine	22	0	1	92.6829	0.690057	0.824141	192	30.9943	17.5859
415	C	1	0.0735294	1	Ophthalmology	21	0	1	92.6471	0.402159	0.230769	26	59.7841	76.9231
3758	A	1	0.0736842	1	Pediatrics	22	0	1	92.6316	0.3438	0.202899	83	65.62	79.7101
3721	A	1	0.0736842	1	Pediatrics	22	0	1	92.6316	0.3438	0.202899	95	65.62	79.7101
3710	A	1	0.0736842	1	Pediatrics	22	0	1	92.6316	0.3438	0.202899	116	65.62	79.7101
5024	I	1	0.0736842	1	Pediatrics	22	0	1	92.6316	0.637263	0.6	204	36.2737	40
5672	M	1	0.0736842	1	Pediatrics	22	0	1	92.6316	0.651377	0.636364	463	34.8623	36.3636
6044	O	3	0.0736842	1	Pediatrics	22	0	1	92.6316	0.711321	0.710526	208	28.8679	28.9474
6560	R	3	0.0736842	1	Pediatrics	22	0	1	92.6316	0.656192	0.60798	201	34.3808	39.202
6819	T	3	0.0736842	1	Pediatrics	22	0	1	92.6316	0.726499	0.866795	346	27.3501	13.3205
6818	T	3	0.0736842	1	Pediatrics	22	0	1	92.6316	0.726499	0.866795	406	27.3501	13.3205
3748	A	1	0.0740741	1	Anesthesiology	22	0	1	92.5926	0.3438	0.202899	100	65.62	79.7101
3724	A	1	0.0740741	1	Anesthesiology	22	0	1	92.5926	0.3438	0.202899	124	65.62	79.7101
7533	C	1	0.0740741	1	Anesthesiology	23	0	1	92.5926	0.402159	0.230769	340	59.7841	76.9231
4308	E	1	0.0740741	1	Anesthesiology	22	0	1	92.5926	0.558432	0.44898	252	44.1568	55.102
5127	J	1	0.0740741	1	Anesthesiology	22	0	1	92.5926	0.417701	0.272727	174	58.2299	72.7273
9431	N	3	0.0740741	1	Anesthesiology	23	0	1	92.5926	0.77701	0.960526	473	22.299	3.94737
2462	O	3	0.0740741	1	Neurological Surgery	21	0	1	92.5926	0.711321	0.710526	20	28.8679	28.9474
6142	P	3	0.0740741	1	Anesthesiology	22	0	1	92.5926	0.719829	0.737374	261	28.0171	26.2626
9667	P	3	0.0740741	1	Anesthesiology	23	0	1	92.5926	0.719829	0.737374	377	28.0171	26.2626
6276	Q	3	0.0740741	1	Anesthesiology	22	0	1	92.5926	0.690057	0.824141	200	30.9943	17.5859
7878	E	1	0.0746269	1	Obstetrics-Gynecology	23	0	1	92.5373	0.558432	0.44898	346	44.1568	55.102
3941	C	1	0.075	1	Neurodevelopmental Disabilities	22	0	1	92.5	0.402159	0.230769	163	59.7841	76.9231
6035	O	3	0.075	1	Neurology	22	0	1	92.5	0.711321	0.710526	210	28.8679	28.9474
6524	R	3	0.075	1	Neurology	22	0	1	92.5	0.656192	0.60798	267	34.3808	39.202
10096	S	3	0.0754717	1	Neurological Surgery	23	0	1	92.4528	0.531846	0.379692	149	46.8154	62.0308
10424	U	3	0.0754717	1	Neurosurgery	23	0	1	92.4528	0.760424	0.885965	411	23.9576	11.4035
9180	M	1	0.076087	1	Pediatrics	23	0	1	92.3913	0.651377	0.636364	765	34.8623	36.3636
3891	B	1	0.0769231	1	Ophthalmology	22	0	1	92.3077	0.430323	0.210526	175	56.9677	78.9474
571	D	1	0.0769231	1	Urology	21	0	1	92.3077	0.4667	0.325765	24	53.33	67.4235
569	D	1	0.0769231	1	Urology	21	0	1	92.3077	0.4667	0.325765	66	53.33	67.4235
568	D	1	0.0769231	1	Urology	21	0	1	92.3077	0.4667	0.325765	142	53.33	67.4235
667	E	1	0.0769231	1	Anesthesiology	21	0	1	92.3077	0.558432	0.44898	55	44.1568	55.102
744	F	1	0.0769231	1	Anesthesiology	21	0	1	92.3077	0.491173	0.407124	125	50.8827	59.2876
4442	F	1	0.0769231	1	Ophthalmology	22	0	1	92.3077	0.491173	0.407124	342	50.8827	59.2876
1765	L	1	0.0769231	1	Anesthesiology	21	0	1	92.3077	0.45862	0.292308	34	54.138	70.7692
2695	Q	3	0.0769231	1	Emergency Medicine	21	0	1	92.3077	0.690057	0.824141	95	30.9943	17.5859
3078	T	3	0.0769231	1	Anesthesiology	21	0	1	92.3077	0.726499	0.866795	95	27.3501	13.3205
3387	U	3	0.0769231	1	Anesthesiology/NYU Man	21	0	1	92.3077	0.760424	0.885965	11	23.9576	11.4035
3359	U	3	0.0769231	1	Child Neurology	21	0	1	92.3077	0.760424	0.885965	27	23.9576	11.4035
3372	U	3	0.0769231	1	Anesthesiology/NYU Bkln	21	0	1	92.3077	0.760424	0.885965	46	23.9576	11.4035
3431	U	3	0.0769231	1	Anesthesiology/NYU Man	21	0	1	92.3077	0.760424	0.885965	126	23.9576	11.4035
135	B	1	0.0775862	1	Internal Medicine	21	0	1	92.2414	0.430323	0.210526	46	56.9677	78.9474
249	B	1	0.0775862	1	Internal Medicine	21	0	1	92.2414	0.430323	0.210526	132	56.9677	78.9474
476	D	1	0.0775862	1	Internal Medicine	21	0	1	92.2414	0.4667	0.325765	21	53.33	67.4235
806	F	1	0.0775862	1	Internal Medicine	21	0	1	92.2414	0.491173	0.407124	157	50.8827	59.2876
1234	H	1	0.0775862	1	Internal Medicine	21	0	1	92.2414	0.549863	0.434783	173	45.0137	56.5217
1923	M	1	0.0775862	1	Internal Medicine	21	0	1	92.2414	0.651377	0.636364	57	34.8623	36.3636
1924	M	1	0.0775862	1	Internal Medicine	21	0	1	92.2414	0.651377	0.636364	268	34.8623	36.3636
2758	Q	3	0.0775862	1	Internal Medicine	21	0	1	92.2414	0.690057	0.824141	64	30.9943	17.5859
2757	Q	3	0.0775862	1	Internal Medicine	21	0	1	92.2414	0.690057	0.824141	148	30.9943	17.5859
3414	U	3	0.0775862	1	Internal Medicine	21	0	1	92.2414	0.760424	0.885965	37	23.9576	11.4035
7726	D	1	0.0779221	1	General Surgery	23	0	1	92.2078	0.4667	0.325765	399	53.33	67.4235
7776	E	1	0.0779221	1	General Surgery	23	0	1	92.2078	0.558432	0.44898	336	44.1568	55.102
8077	F	1	0.0779221	1	Surgery?General	23	0	1	92.2078	0.491173	0.407124	396	50.8827	59.2876
8484	H	1	0.0779221	1	Surgery	23	0	1	92.2078	0.549863	0.434783	439	45.0137	56.5217
8950	L	1	0.0779221	1	Surgery	23	0	1	92.2078	0.45862	0.292308	262	54.138	70.7692
3823	B	1	0.0786517	1	Pediatrics/Psychiatry/Child Psychiatry	22	0	1	92.1348	0.430323	0.210526	238	56.9677	78.9474
5341	K	1	0.0786517	1	Psychiatry	22	0	1	92.1348	0.413306	0.211324	131	58.6694	78.8676
5697	M	1	0.0786517	1	Psychiatry	22	0	1	92.1348	0.651377	0.636364	405	34.8623	36.3636
6428	Q	3	0.0786517	1	Psychiatry	22	0	1	92.1348	0.690057	0.824141	176	30.9943	17.5859
6429	Q	3	0.0786517	1	Psychiatry	22	0	1	92.1348	0.690057	0.824141	246	30.9943	17.5859
6651	S	3	0.0786517	1	Psychiatry	22	0	1	92.1348	0.531846	0.379692	135	46.8154	62.0308
252	B	1	0.0789474	1	Vascular Surgery	21	0	1	92.1053	0.430323	0.210526	55	56.9677	78.9474
3961	C	1	0.0789474	1	Internal Medicine	22	0	1	92.1053	0.402159	0.230769	212	59.7841	76.9231
3944	C	1	0.0789474	1	Internal Medicine	22	0	1	92.1053	0.402159	0.230769	231	59.7841	76.9231
4126	D	1	0.0789474	1	Internal Medicine	22	0	1	92.1053	0.4667	0.325765	186	53.33	67.4235
4250	E	1	0.0789474	1	Internal Medicine	22	0	1	92.1053	0.558432	0.44898	215	44.1568	55.102
4393	F	1	0.0789474	1	Internal Medicine	22	0	1	92.1053	0.491173	0.407124	198	50.8827	59.2876
4411	F	1	0.0789474	1	Internal Medicine/Pediatrics	22	0	1	92.1053	0.491173	0.407124	271	50.8827	59.2876
4510	F	1	0.0789474	1	Surgery?General	22	0	1	92.1053	0.491173	0.407124	273	50.8827	59.2876
4407	F	1	0.0789474	1	Internal Medicine/Primary Care	22	0	1	92.1053	0.491173	0.407124	312	50.8827	59.2876
5233	J	1	0.0789474	1	General Surgery	22	0	1	92.1053	0.417701	0.272727	186	58.2299	72.7273
5232	J	1	0.0789474	1	General Surgery	22	0	1	92.1053	0.417701	0.272727	202	58.2299	72.7273
5166	J	1	0.0789474	1	Internal Medicine	22	0	1	92.1053	0.417701	0.272727	220	58.2299	72.7273
5239	J	1	0.0789474	1	General Surgery	22	0	1	92.1053	0.417701	0.272727	222	58.2299	72.7273
5245	J	1	0.0789474	1	Vascular Surgery	22	0	1	92.1053	0.417701	0.272727	236	58.2299	72.7273
5234	J	1	0.0789474	1	General Surgery	22	0	1	92.1053	0.417701	0.272727	238	58.2299	72.7273
5243	J	1	0.0789474	1	Thoracic Surgery	22	0	1	92.1053	0.417701	0.272727	239	58.2299	72.7273
5367	L	1	0.0789474	1	Vascular Surgery	22	0	1	92.1053	0.45862	0.292308	184	54.138	70.7692
5854	N	3	0.0789474	1	Medicine-Pediatrics	22	0	1	92.1053	0.77701	0.960526	380	22.299	3.94737
5975	O	3	0.0789474	1	Internal Medicine	22	0	1	92.1053	0.711321	0.710526	245	28.8679	28.9474
6233	P	3	0.0789474	1	Internal Medicine, Preliminary	22	0	1	92.1053	0.719829	0.737374	272	28.0171	26.2626
6563	R	3	0.0789474	1	Plastic Surgery	22	0	1	92.1053	0.656192	0.60798	215	34.3808	39.202
6958	U	3	0.0789474	1	Internal Medicine	22	0	1	92.1053	0.760424	0.885965	263	23.9576	11.4035
7327	B	1	0.079646	1	Internal Medicine	23	0	1	92.0354	0.430323	0.210526	362	56.9677	78.9474
7541	C	1	0.079646	1	Internal Medicine	23	0	1	92.0354	0.402159	0.230769	281	59.7841	76.9231
7573	C	1	0.079646	1	Internal Medicine-Primary	23	0	1	92.0354	0.402159	0.230769	387	59.7841	76.9231
7641	D	1	0.079646	1	Internal Medicine	23	0	1	92.0354	0.4667	0.325765	345	53.33	67.4235
8976	L	1	0.079646	1	Internal Medicine	23	0	1	92.0354	0.45862	0.292308	298	54.138	70.7692
8977	L	1	0.079646	1	Internal Medicine	23	0	1	92.0354	0.45862	0.292308	315	54.138	70.7692
9312	N	3	0.079646	1	Medicine-Primary	23	0	1	92.0354	0.77701	0.960526	556	22.299	3.94737
9559	O	3	0.079646	1	Medicine-Primary	23	0	1	92.0354	0.711321	0.710526	342	28.8679	28.9474
9477	O	3	0.079646	1	Medicine-Pediatrics	23	0	1	92.0354	0.711321	0.710526	414	28.8679	28.9474
9996	R	3	0.079646	1	Internal Medicine	23	0	1	92.0354	0.656192	0.60798	327	34.3808	39.202
9987	R	3	0.079646	1	Internal Medicine	23	0	1	92.0354	0.656192	0.60798	379	34.3808	39.202
7406	B	1	0.08	1	Family Medicine	23	0	1	92	0.430323	0.210526	346	56.9677	78.9474
7584	C	1	0.08	1	Family Medicine	23	0	1	92	0.402159	0.230769	332	59.7841	76.9231
939	G	1	0.08	1	Family Medicine	21	0	1	92	0.62236	0.62069	25	37.764	37.931
1034	G	1	0.08	1	Family Medicine	21	0	1	92	0.62236	0.62069	146	37.764	37.931
2420	O	3	0.08	1	Family Medicine	21	0	1	92	0.711321	0.710526	70	28.8679	28.9474
9788	Q	3	0.08	1	Family Medicine	23	0	1	92	0.690057	0.824141	362	30.9943	17.5859
9971	R	3	0.08	1	Family Medicine	23	0	1	92	0.656192	0.60798	284	34.3808	39.202
3713	A	1	0.0804598	1	Pathology-Anatomic and Clinical	22	0	1	91.954	0.3438	0.202899	105	65.62	79.7101
5440	L	1	0.0804598	1	Pathology	22	0	1	91.954	0.45862	0.292308	178	54.138	70.7692
2555	P	3	0.0804598	1	Psychiatry	21	0	1	91.954	0.719829	0.737374	11	28.0171	26.2626
2816	Q	3	0.0804598	1	Psychiatry	21	0	1	91.954	0.690057	0.824141	62	30.9943	17.5859
6444	Q	3	0.0804598	1	Pathology	22	0	1	91.954	0.690057	0.824141	283	30.9943	17.5859
3235	T	3	0.0804598	1	Psychiatry	21	0	1	91.954	0.726499	0.866795	49	27.3501	13.3205
658	E	1	0.0808081	1	Pediatrics	21	0	1	91.9192	0.558432	0.44898	17	44.1568	55.102
612	E	1	0.0808081	1	Pediatrics	21	0	1	91.9192	0.558432	0.44898	75	44.1568	55.102
657	E	1	0.0808081	1	Pediatrics	21	0	1	91.9192	0.558432	0.44898	87	44.1568	55.102
614	E	1	0.0808081	1	Pediatrics	21	0	1	91.9192	0.558432	0.44898	93	44.1568	55.102
608	E	1	0.0808081	1	Pediatrics	21	0	1	91.9192	0.558432	0.44898	112	44.1568	55.102
632	E	1	0.0808081	1	Internal Medicine/Pediatrics	21	0	1	91.9192	0.558432	0.44898	128	44.1568	55.102
630	E	1	0.0808081	1	Pediatrics	21	0	1	91.9192	0.558432	0.44898	137	44.1568	55.102
645	E	1	0.0808081	1	Pediatrics – Research track	21	0	1	91.9192	0.558432	0.44898	142	44.1568	55.102
8235	G	1	0.0810811	1	Neurology	23	0	1	91.8919	0.62236	0.62069	542	37.764	37.931
8033	F	1	0.0816327	1	Otolaryngology	23	0	1	91.8367	0.491173	0.407124	352	50.8827	59.2876
8244	G	1	0.0816327	1	Otolaryngology	23	0	1	91.8367	0.62236	0.62069	489	37.764	37.931
6256	P	3	0.0816327	1	Family Medicine	22	0	1	91.8367	0.719829	0.737374	333	28.0171	26.2626
7916	F	1	0.0833333	1	Dermatology Res & Cut Onc Fell/4 yr	23	0	1	91.6667	0.491173	0.407124	445	50.8827	59.2876
4865	H	1	0.0833333	1	Orthopedic Surgery	22	0	1	91.6667	0.549863	0.434783	327	45.0137	56.5217
1671	K	1	0.0833333	1	Orthopaedic Surgery	21	0	1	91.6667	0.413306	0.211324	4	58.6694	78.8676
8832	K	1	0.0833333	1	Orthopaedic Surgery	23	0	1	91.6667	0.413306	0.211324	208	58.6694	78.8676
6434	Q	3	0.0833333	1	Radiology-Diagnostic	22	0	1	91.6667	0.690057	0.824141	306	30.9943	17.5859
9869	Q	3	0.0833333	1	Orthopaedic Surgery	23	0	1	91.6667	0.690057	0.824141	357	30.9943	17.5859
6575	R	3	0.0833333	1	Radiology-Diagnostic	22	0	1	91.6667	0.656192	0.60798	153	34.3808	39.202
6884	U	3	0.0833333	1	Orthopedic Surgery	22	0	1	91.6667	0.760424	0.885965	213	23.9576	11.4035
6407	Q	3	0.0842105	1	Pediatrics	22	0	1	91.5789	0.690057	0.824141	345	30.9943	17.5859
443	D	1	0.0857143	1	Dermatology	21	0	1	91.4286	0.4667	0.325765	48	53.33	67.4235
4080	D	1	0.0857143	1	Dermatology	22	0	1	91.4286	0.4667	0.325765	152	53.33	67.4235
4081	D	1	0.0857143	1	Dermatology	22	0	1	91.4286	0.4667	0.325765	176	53.33	67.4235
4082	D	1	0.0857143	1	Dermatology	22	0	1	91.4286	0.4667	0.325765	223	53.33	67.4235
223	B	1	0.0862069	1	Internal Medicine	21	0	1	91.3793	0.430323	0.210526	88	56.9677	78.9474
308	C	1	0.0862069	1	Internal Medicine	21	0	1	91.3793	0.402159	0.230769	9	59.7841	76.9231
282	C	1	0.0862069	1	Internal Medicine/Pediatrics	21	0	1	91.3793	0.402159	0.230769	116	59.7841	76.9231
821	F	1	0.0862069	1	Internal Medicine	21	0	1	91.3793	0.491173	0.407124	45	50.8827	59.2876
819	F	1	0.0862069	1	Internal Medicine	21	0	1	91.3793	0.491173	0.407124	129	50.8827	59.2876
820	F	1	0.0862069	1	Internal Medicine	21	0	1	91.3793	0.491173	0.407124	169	50.8827	59.2876
1210	H	1	0.0862069	1	Internal Medicine	21	0	1	91.3793	0.549863	0.434783	44	45.0137	56.5217
1530	J	1	0.0862069	1	Internal Medicine	21	0	1	91.3793	0.417701	0.272727	42	58.2299	72.7273
1542	J	1	0.0862069	1	Internal Medicine	21	0	1	91.3793	0.417701	0.272727	65	58.2299	72.7273
1968	M	1	0.0862069	1	Medicine-Primary Care	21	0	1	91.3793	0.651377	0.636364	4	34.8623	36.3636
1990	M	1	0.0862069	1	Med-Peds	21	0	1	91.3793	0.651377	0.636364	200	34.8623	36.3636
1932	M	1	0.0862069	1	Internal Medicine	21	0	1	91.3793	0.651377	0.636364	240	34.8623	36.3636
2903	R	3	0.0862069	1	Internal Medicine	21	0	1	91.3793	0.656192	0.60798	3	34.3808	39.202
2931	R	3	0.0862069	1	Medicine - Primary	21	0	1	91.3793	0.656192	0.60798	66	34.3808	39.202
3031	S	3	0.0862069	1	Medicine – Primary Care	21	0	1	91.3793	0.531846	0.379692	18	46.8154	62.0308
3024	S	3	0.0862069	1	Internal Medicine	21	0	1	91.3793	0.531846	0.379692	19	46.8154	62.0308
3025	S	3	0.0862069	1	Internal Medicine	21	0	1	91.3793	0.531846	0.379692	23	46.8154	62.0308
7318	B	1	0.0869565	1	Pediatrics	23	0	1	91.3043	0.430323	0.210526	313	56.9677	78.9474
8453	H	1	0.0869565	1	Pediatrics	23	0	1	91.3043	0.549863	0.434783	388	45.0137	56.5217
8740	J	1	0.0869565	1	Pediatrics	23	0	1	91.3043	0.417701	0.272727	318	58.2299	72.7273
8861	K	1	0.0869565	1	Radiology–Diagnostic	23	0	1	91.3043	0.413306	0.211324	224	58.6694	78.8676
8886	L	1	0.0869565	1	Child Neurology	23	0	1	91.3043	0.45862	0.292308	236	54.138	70.7692
8903	L	1	0.0869565	1	Pediatrics	23	0	1	91.3043	0.45862	0.292308	264	54.138	70.7692
9455	O	3	0.0869565	1	Radiology-Diagnostic	23	0	1	91.3043	0.711321	0.710526	411	28.8679	28.9474
9883	Q	3	0.0869565	1	Pediatrics	23	0	1	91.3043	0.690057	0.824141	380	30.9943	17.5859
10293	T	3	0.0869565	1	Diagnostic Radiology	23	0	1	91.3043	0.726499	0.866795	480	27.3501	13.3205
10254	T	3	0.0869565	1	Pediatrics	23	0	1	91.3043	0.726499	0.866795	583	27.3501	13.3205
3875	B	1	0.0877193	1	Internal Medicine	22	0	1	91.2281	0.430323	0.210526	278	56.9677	78.9474
4734	G	1	0.0877193	1	Internal Medicine	22	0	1	91.2281	0.62236	0.62069	231	37.764	37.931
4599	G	1	0.0877193	1	Internal Medicine	22	0	1	91.2281	0.62236	0.62069	286	37.764	37.931
4600	G	1	0.0877193	1	Internal Medicine	22	0	1	91.2281	0.62236	0.62069	369	37.764	37.931
5460	L	1	0.0877193	1	Internal Medicine	22	0	1	91.2281	0.45862	0.292308	209	54.138	70.7692
5578	M	1	0.0877193	1	Internal Medicine	22	0	1	91.2281	0.651377	0.636364	484	34.8623	36.3636
5579	M	1	0.0877193	1	Internal Medicine	22	0	1	91.2281	0.651377	0.636364	499	34.8623	36.3636
6335	Q	3	0.0877193	1	Internal Medicine	22	0	1	91.2281	0.690057	0.824141	294	30.9943	17.5859
7371	B	1	0.0884956	1	Internal Medicine/Pediatrics	23	0	1	91.1504	0.430323	0.210526	413	56.9677	78.9474
8238	G	1	0.0884956	1	Internal Medicine	23	0	1	91.1504	0.62236	0.62069	538	37.764	37.931
8378	H	1	0.0884956	1	Internal Medicine	23	0	1	91.1504	0.549863	0.434783	428	45.0137	56.5217
8705	J	1	0.0884956	1	Internal Medicine	23	0	1	91.1504	0.417701	0.272727	248	58.2299	72.7273
8707	J	1	0.0884956	1	Internal Medicine	23	0	1	91.1504	0.417701	0.272727	307	58.2299	72.7273
8710	J	1	0.0884956	1	Internal Medicine	23	0	1	91.1504	0.417701	0.272727	325	58.2299	72.7273
8819	K	1	0.0884956	1	Internal Medicine-Primary Care	23	0	1	91.1504	0.413306	0.211324	193	58.6694	78.8676
8948	L	1	0.0884956	1	Internal Medicine	23	0	1	91.1504	0.45862	0.292308	243	54.138	70.7692
8949	L	1	0.0884956	1	Internal Medicine/Pediatrics	23	0	1	91.1504	0.45862	0.292308	269	54.138	70.7692
9493	O	3	0.0884956	1	Internal Medicine	23	0	1	91.1504	0.711321	0.710526	344	28.8679	28.9474
9551	O	3	0.0884956	1	Internal Medicine	23	0	1	91.1504	0.711321	0.710526	375	28.8679	28.9474
7267	A	1	0.0888889	1	Emergency Medicine	23	0	1	91.1111	0.3438	0.202899	182	65.62	79.7101
7442	B	1	0.0888889	1	Emergency Medicine	23	0	1	91.1111	0.430323	0.210526	328	56.9677	78.9474
7561	C	1	0.0888889	1	Emergency Medicine	23	0	1	91.1111	0.402159	0.230769	343	59.7841	76.9231
9960	R	3	0.0888889	1	Emergency Medicine	23	0	1	91.1111	0.656192	0.60798	275	34.3808	39.202
7391	B	1	0.0895522	1	Obstetrics-Gynecology	23	0	1	91.0448	0.430323	0.210526	402	56.9677	78.9474
7321	B	1	0.0895522	1	Obstetrics-Gynecology	23	0	1	91.0448	0.430323	0.210526	447	56.9677	78.9474
1994	M	1	0.0897436	1	Neurology	21	0	1	91.0256	0.651377	0.636364	53	34.8623	36.3636
1993	M	1	0.0897436	1	Neurology	21	0	1	91.0256	0.651377	0.636364	174	34.8623	36.3636
4191	E	1	0.0898876	1	Psychiatry	22	0	1	91.0112	0.558432	0.44898	247	44.1568	55.102
7350	B	1	0.0909091	1	Urology	23	0	1	90.9091	0.430323	0.210526	386	56.9677	78.9474
7392	B	1	0.0909091	1	Urology	23	0	1	90.9091	0.430323	0.210526	416	56.9677	78.9474
7542	C	1	0.0909091	1	Plastic Surgery Integrated	23	0	1	90.9091	0.402159	0.230769	333	59.7841	76.9231
713	E	1	0.0909091	1	Pediatrics	21	0	1	90.9091	0.558432	0.44898	1	44.1568	55.102
677	E	1	0.0909091	1	Pediatrics	21	0	1	90.9091	0.558432	0.44898	43	44.1568	55.102
663	E	1	0.0909091	1	Pediatrics	21	0	1	90.9091	0.558432	0.44898	86	44.1568	55.102
715	E	1	0.0909091	1	Pediatrics	21	0	1	90.9091	0.558432	0.44898	130	44.1568	55.102
4193	E	1	0.0909091	1	Obstetrics and Gynecology	22	0	1	90.9091	0.558432	0.44898	277	44.1568	55.102
885	F	1	0.0909091	1	Pediatrics	21	0	1	90.9091	0.491173	0.407124	1	50.8827	59.2876
887	F	1	0.0909091	1	Pediatrics	21	0	1	90.9091	0.491173	0.407124	8	50.8827	59.2876
886	F	1	0.0909091	1	Pediatrics	21	0	1	90.9091	0.491173	0.407124	89	50.8827	59.2876
8083	F	1	0.0909091	1	Urology	23	0	1	90.9091	0.491173	0.407124	428	50.8827	59.2876
8492	H	1	0.0909091	1	Surgery	23	0	1	90.9091	0.549863	0.434783	412	45.0137	56.5217
5249	J	1	0.0909091	1	Urology	22	0	1	90.9091	0.417701	0.272727	179	58.2299	72.7273
5184	J	1	0.0909091	1	Obstetrics and Gynecology	22	0	1	90.9091	0.417701	0.272727	185	58.2299	72.7273
8804	K	1	0.0909091	1	General Surgery-Preliminary Year*	23	0	1	90.9091	0.413306	0.211324	203	58.6694	78.8676
9237	M	1	0.0909091	1	Surgery-Preliminary	23	0	1	90.9091	0.651377	0.636364	603	34.8623	36.3636
9238	M	1	0.0909091	1	Surgery-Preliminary	23	0	1	90.9091	0.651377	0.636364	616	34.8623	36.3636
2656	P	3	0.0918367	1	Child Neurology	21	0	1	90.8163	0.719829	0.737374	61	28.0171	26.2626
4264	E	1	0.091954	1	Pathology	22	0	1	90.8046	0.558432	0.44898	160	44.1568	55.102
1691	K	1	0.091954	1	Psychiatry	21	0	1	90.8046	0.413306	0.211324	49	58.6694	78.8676
8855	K	1	0.091954	1	Psychiatry	23	0	1	90.8046	0.413306	0.211324	163	58.6694	78.8676
8857	K	1	0.091954	1	Psychiatry	23	0	1	90.8046	0.413306	0.211324	181	58.6694	78.8676
8856	K	1	0.091954	1	Psychiatry	23	0	1	90.8046	0.413306	0.211324	199	58.6694	78.8676
8854	K	1	0.091954	1	Psychiatry	23	0	1	90.8046	0.413306	0.211324	217	58.6694	78.8676
2648	P	3	0.091954	1	Psychiatry	21	0	1	90.8046	0.719829	0.737374	7	28.0171	26.2626
9646	P	3	0.091954	1	Psychiatry	23	0	1	90.8046	0.719829	0.737374	437	28.0171	26.2626
3942	C	1	0.0921053	1	General Surgery/Academic	22	0	1	90.7895	0.402159	0.230769	266	59.7841	76.9231
4676	G	1	0.0921053	1	General Surgery/Academic	22	0	1	90.7895	0.62236	0.62069	409	37.764	37.931
6055	O	3	0.0921053	1	Plastic Surgery (Integrated)	22	0	1	90.7895	0.711321	0.710526	257	28.8679	28.9474
3060	S	3	0.0921053	1	Thoracic Surgery	21	0	1	90.7895	0.531846	0.379692	17	46.8154	62.0308
3935	C	1	0.0923077	1	Ophthalmology	22	0	1	90.7692	0.402159	0.230769	158	59.7841	76.9231
3929	C	1	0.0923077	1	Ophthalmology	22	0	1	90.7692	0.402159	0.230769	264	59.7841	76.9231
8412	H	1	0.0923077	1	OPHTHALMOLOGY	23	0	1	90.7692	0.549863	0.434783	499	45.0137	56.5217
7286	A	1	0.0925926	1	Anesthesiology	23	0	1	90.7407	0.3438	0.202899	227	65.62	79.7101
4067	D	1	0.0925926	1	Anesthesiology	22	0	1	90.7407	0.4667	0.325765	215	53.33	67.4235
5068	I	1	0.0925926	1	Anesthesiology	22	0	1	90.7407	0.637263	0.6	193	36.2737	40
8547	I	1	0.0925926	1	Anesthesiology	23	0	1	90.7407	0.637263	0.6	359	36.2737	40
5126	J	1	0.0925926	1	Anesthesiology	22	0	1	90.7407	0.417701	0.272727	205	58.2299	72.7273
1659	K	1	0.0925926	1	Neurosurgery	21	0	1	90.7407	0.413306	0.211324	68	58.6694	78.8676
8794	K	1	0.0925926	1	Anesthesiology	23	0	1	90.7407	0.413306	0.211324	206	58.6694	78.8676
6379	Q	3	0.0925926	1	Med-Prelim/Anesthesiology-JHU	22	0	1	90.7407	0.690057	0.824141	223	30.9943	17.5859
10069	S	3	0.0925926	1	Anesthesiology	23	0	1	90.7407	0.531846	0.379692	182	46.8154	62.0308
6676	T	3	0.0925926	1	Anesthesiology	22	0	1	90.7407	0.726499	0.866795	257	27.3501	13.3205
10132	T	3	0.0925926	1	Anesthesiology	23	0	1	90.7407	0.726499	0.866795	496	27.3501	13.3205
6917	U	3	0.0925926	1	Anesthesiology	22	0	1	90.7407	0.760424	0.885965	249	23.9576	11.4035
399	C	1	0.0930233	1	Otolaryngology	21	0	1	90.6977	0.402159	0.230769	135	59.7841	76.9231
530	D	1	0.0930233	1	ENT	21	0	1	90.6977	0.4667	0.325765	13	53.33	67.4235
514	D	1	0.09375	1	Obstetrics & Gynecology	21	0	1	90.625	0.4667	0.325765	7	53.33	67.4235
2037	M	1	0.0941176	1	Pathology	21	0	1	90.5882	0.651377	0.636364	211	34.8623	36.3636
8722	J	1	0.0943396	1	Neurological Surgery	23	0	1	90.566	0.417701	0.272727	283	58.2299	72.7273
8820	K	1	0.0943396	1	Neurological Surgery	23	0	1	90.566	0.413306	0.211324	177	58.6694	78.8676
8821	K	1	0.0943396	1	Neurological Surgery	23	0	1	90.566	0.413306	0.211324	194	58.6694	78.8676
9144	M	1	0.0943396	1	Neurological Surgery	23	0	1	90.566	0.651377	0.636364	730	34.8623	36.3636
7587	C	1	0.0945946	1	Neurology	23	0	1	90.5405	0.402159	0.230769	371	59.7841	76.9231
8220	G	1	0.0945946	1	Neurology	23	0	1	90.5405	0.62236	0.62069	549	37.764	37.931
8929	L	1	0.0945946	1	Neurology	23	0	1	90.5405	0.45862	0.292308	255	54.138	70.7692
3745	A	1	0.0947368	1	Pediatrics	22	0	1	90.5263	0.3438	0.202899	133	65.62	79.7101
4260	E	1	0.0947368	1	Pediatrics	22	0	1	90.5263	0.558432	0.44898	197	44.1568	55.102
4890	H	1	0.0947368	1	Pediatrics	22	0	1	90.5263	0.549863	0.434783	209	45.0137	56.5217
4889	H	1	0.0947368	1	Pediatrics	22	0	1	90.5263	0.549863	0.434783	232	45.0137	56.5217
4830	H	1	0.0947368	1	Internal Medicine – Pediatrics	22	0	1	90.5263	0.549863	0.434783	308	45.0137	56.5217
5502	M	1	0.0947368	1	Child Neurology	22	0	1	90.5263	0.651377	0.636364	494	34.8623	36.3636
5856	N	3	0.0947368	1	Pediatrics	22	0	1	90.5263	0.77701	0.960526	231	22.299	3.94737
5819	N	3	0.0947368	1	Pediatrics	22	0	1	90.5263	0.77701	0.960526	249	22.299	3.94737
5919	N	3	0.0947368	1	Pediatrics-Medical Genetics	22	0	1	90.5263	0.77701	0.960526	255	22.299	3.94737
5767	N	3	0.0947368	1	Pediatrics	22	0	1	90.5263	0.77701	0.960526	257	22.299	3.94737
5798	N	3	0.0947368	1	Pediatrics	22	0	1	90.5263	0.77701	0.960526	333	22.299	3.94737
5939	O	3	0.0947368	1	Pediatrics	22	0	1	90.5263	0.711321	0.710526	315	28.8679	28.9474
6821	T	3	0.0947368	1	Pediatrics	22	0	1	90.5263	0.726499	0.866795	335	27.3501	13.3205
6820	T	3	0.0947368	1	Pediatrics	22	0	1	90.5263	0.726499	0.866795	376	27.3501	13.3205
799	F	1	0.0948276	1	Internal Medicine	21	0	1	90.5172	0.491173	0.407124	128	50.8827	59.2876
1226	H	1	0.0948276	1	Internal Medicine	21	0	1	90.5172	0.549863	0.434783	186	45.0137	56.5217
1418	I	1	0.0948276	1	Internal Medicine	21	0	1	90.5172	0.637263	0.6	134	36.2737	40
1522	J	1	0.0948276	1	Internal Medicine	21	0	1	90.5172	0.417701	0.272727	73	58.2299	72.7273
1525	J	1	0.0948276	1	Internal Medicine	21	0	1	90.5172	0.417701	0.272727	102	58.2299	72.7273
1796	L	1	0.0948276	1	Internal Medicine/Pediatrics	21	0	1	90.5172	0.45862	0.292308	51	54.138	70.7692
1973	M	1	0.0948276	1	Medicine-Primary Care	21	0	1	90.5172	0.651377	0.636364	242	34.8623	36.3636
2319	O	3	0.0948276	1	Internal Medicine	21	0	1	90.5172	0.711321	0.710526	38	28.8679	28.9474
2731	Q	3	0.0948276	1	Internal Medicine	21	0	1	90.5172	0.690057	0.824141	106	30.9943	17.5859
183	B	1	0.0961538	1	Anesthesiology	21	0	1	90.3846	0.430323	0.210526	48	56.9677	78.9474
433	D	1	0.0961538	1	Anesthesiology	21	0	1	90.3846	0.4667	0.325765	29	53.33	67.4235
1836	M	1	0.0961538	1	Anesthesiology	21	0	1	90.3846	0.651377	0.636364	68	34.8623	36.3636
1838	M	1	0.0961538	1	Anesthesiology	21	0	1	90.3846	0.651377	0.636364	156	34.8623	36.3636
1837	M	1	0.0961538	1	Anesthesiology	21	0	1	90.3846	0.651377	0.636364	160	34.8623	36.3636
2686	Q	3	0.0961538	1	Anesthesiology	21	0	1	90.3846	0.690057	0.824141	91	30.9943	17.5859
3746	A	1	0.0964912	1	Internal Medicine	22	0	1	90.3509	0.3438	0.202899	127	65.62	79.7101
4116	D	1	0.0964912	1	Internal Medicine	22	0	1	90.3509	0.4667	0.325765	184	53.33	67.4235
4108	D	1	0.0964912	1	Internal Medicine	22	0	1	90.3509	0.4667	0.325765	247	53.33	67.4235
4620	G	1	0.0964912	1	Internal Medicine	22	0	1	90.3509	0.62236	0.62069	272	37.764	37.931
5055	I	1	0.0964912	1	Internal Medicine	22	0	1	90.3509	0.637263	0.6	259	36.2737	40
5158	J	1	0.0964912	1	Internal Medicine	22	0	1	90.3509	0.417701	0.272727	145	58.2299	72.7273
5152	J	1	0.0964912	1	Internal Medicine	22	0	1	90.3509	0.417701	0.272727	146	58.2299	72.7273
5305	K	1	0.0964912	1	Internal Medicine-Primary Care	22	0	1	90.3509	0.413306	0.211324	94	58.6694	78.8676
5291	K	1	0.0964912	1	Internal Medicine	22	0	1	90.3509	0.413306	0.211324	96	58.6694	78.8676
5292	K	1	0.0964912	1	Internal Medicine	22	0	1	90.3509	0.413306	0.211324	100	58.6694	78.8676
5289	K	1	0.0964912	1	Internal Medicine	22	0	1	90.3509	0.413306	0.211324	101	58.6694	78.8676
5293	K	1	0.0964912	1	Internal Medicine	22	0	1	90.3509	0.413306	0.211324	141	58.6694	78.8676
5290	K	1	0.0964912	1	Internal Medicine	22	0	1	90.3509	0.413306	0.211324	142	58.6694	78.8676
5377	L	1	0.0964912	1	Internal Medicine	22	0	1	90.3509	0.45862	0.292308	181	54.138	70.7692
5589	M	1	0.0964912	1	Internal Medicine	22	0	1	90.3509	0.651377	0.636364	492	34.8623	36.3636
5938	O	3	0.0964912	1	Internal Medicine	22	0	1	90.3509	0.711321	0.710526	275	28.8679	28.9474
6150	P	3	0.0964912	1	Internal Medicine	22	0	1	90.3509	0.719829	0.737374	219	28.0171	26.2626
8749	J	1	0.0967742	1	PM&R	23	0	1	90.3226	0.417701	0.272727	253	58.2299	72.7273
6368	Q	3	0.0972222	1	Interventional Radiology (Integ)	22	0	1	90.2778	0.690057	0.824141	286	30.9943	17.5859
7643	D	1	0.0973451	1	Internal Medicine	23	0	1	90.2655	0.4667	0.325765	309	53.33	67.4235
7956	F	1	0.0973451	1	Internal Medicine	23	0	1	90.2655	0.491173	0.407124	398	50.8827	59.2876
7957	F	1	0.0973451	1	Internal Medicine	23	0	1	90.2655	0.491173	0.407124	499	50.8827	59.2876
7958	F	1	0.0973451	1	Internal Medicine	23	0	1	90.2655	0.491173	0.407124	535	50.8827	59.2876
8274	G	1	0.0973451	1	Medicine-Pediatrics	23	0	1	90.2655	0.62236	0.62069	465	37.764	37.931
8348	H	1	0.0973451	1	Internal Medicine	23	0	1	90.2655	0.549863	0.434783	567	45.0137	56.5217
9495	O	3	0.0973451	1	Internal Medicine	23	0	1	90.2655	0.711321	0.710526	345	28.8679	28.9474
9846	Q	3	0.0973451	1	Medicine?Preliminary	23	0	1	90.2655	0.690057	0.824141	433	30.9943	17.5859
9814	Q	3	0.0973451	1	Internal Med/Comm Prim Care	23	0	1	90.2655	0.690057	0.824141	459	30.9943	17.5859
10434	U	3	0.0973451	1	Internal Medicine	23	0	1	90.2655	0.760424	0.885965	306	23.9576	11.4035
10466	U	3	0.0973451	1	Internal Medicine	23	0	1	90.2655	0.760424	0.885965	436	23.9576	11.4035
5138	J	1	0.097561	1	Emergency Medicine	22	0	1	90.2439	0.417701	0.272727	139	58.2299	72.7273
6961	U	3	0.097561	1	Emergency Medicine	22	0	1	90.2439	0.760424	0.885965	275	23.9576	11.4035
7301	A	1	0.0978261	1	Pediatrics	23	0	1	90.2174	0.3438	0.202899	219	65.62	79.7101
7703	D	1	0.0978261	1	Pediatrics	23	0	1	90.2174	0.4667	0.325765	275	53.33	67.4235
8040	F	1	0.0978261	1	Pediatrics	23	0	1	90.2174	0.491173	0.407124	525	50.8827	59.2876
9187	M	1	0.0978261	1	Pediatrics	23	0	1	90.2174	0.651377	0.636364	609	34.8623	36.3636
10272	T	3	0.0978261	1	Pediatrics	23	0	1	90.2174	0.726499	0.866795	509	27.3501	13.3205
3375	U	3	0.0985916	1	Radiology-Diagnostic	21	0	1	90.1408	0.760424	0.885965	72	23.9576	11.4035
3954	C	1	0.1	1	Neurology	22	0	1	90	0.402159	0.230769	241	59.7841	76.9231
7529	C	1	0.1	1	Family Medicine	23	0	1	90	0.402159	0.230769	363	59.7841	76.9231
4075	D	1	0.1	1	Child Neurology	22	0	1	90	0.4667	0.325765	268	53.33	67.4235
4423	F	1	0.1	1	Neurology	22	0	1	90	0.491173	0.407124	247	50.8827	59.2876
5037	I	1	0.1	1	Neurology	22	0	1	90	0.637263	0.6	310	36.2737	40
1782	L	1	0.1	1	Family Medicine	21	0	1	90	0.45862	0.292308	65	54.138	70.7692
9050	M	1	0.1	1	Family Medicine	23	0	1	90	0.651377	0.636364	552	34.8623	36.3636
9051	M	1	0.1	1	Family Medicine	23	0	1	90	0.651377	0.636364	668	34.8623	36.3636
2304	N	3	0.1	1	Family Medicine	21	0	1	90	0.77701	0.960526	65	22.299	3.94737
5993	O	3	0.1	1	Neurology	22	0	1	90	0.711321	0.710526	237	28.8679	28.9474
888	F	1	0.10101	1	Pediatrics	21	0	1	89.899	0.491173	0.407124	56	50.8827	59.2876
1682	K	1	0.10101	1	Pediatrics	21	0	1	89.899	0.413306	0.211324	38	58.6694	78.8676
3884	B	1	0.101124	1	Psychiatry	22	0	1	89.8876	0.430323	0.210526	280	56.9677	78.9474
9349	N	3	0.101449	1	Interventional Radiology	23	0	1	89.8551	0.77701	0.960526	443	22.299	3.94737
9606	P	3	0.101449	1	Radiology, Diagnostic	23	0	1	89.8551	0.719829	0.737374	390	28.0171	26.2626
4328	E	1	0.102041	1	Family Medicine	22	0	1	89.7959	0.558432	0.44898	292	44.1568	55.102
4568	G	1	0.102041	1	Family Medicine	22	0	1	89.7959	0.62236	0.62069	335	37.764	37.931
8734	J	1	0.102041	1	Otolaryngology	23	0	1	89.7959	0.417701	0.272727	273	58.2299	72.7273
5558	M	1	0.102041	1	Family Medicine	22	0	1	89.7959	0.651377	0.636364	367	34.8623	36.3636
6316	Q	3	0.102041	1	Family Medicine	22	0	1	89.7959	0.690057	0.824141	346	30.9943	17.5859
1550	J	1	0.102564	1	Neurology	21	0	1	89.7436	0.417701	0.272727	114	58.2299	72.7273
2378	O	3	0.102564	1	Neurology	21	0	1	89.7436	0.711321	0.710526	88	28.8679	28.9474
2848	Q	3	0.102564	1	Urology	21	0	1	89.7436	0.690057	0.824141	58	30.9943	17.5859
367	C	1	0.102941	1	Ophthalmology	21	0	1	89.7059	0.402159	0.230769	11	59.7841	76.9231
344	C	1	0.102941	1	Ophthalmology	21	0	1	89.7059	0.402159	0.230769	60	59.7841	76.9231
521	D	1	0.102941	1	Ophthalmology	21	0	1	89.7059	0.4667	0.325765	110	53.33	67.4235
7789	E	1	0.103448	1	Psychiatry	23	0	1	89.6552	0.558432	0.44898	441	44.1568	55.102
798	F	1	0.103448	1	Internal Medicine	21	0	1	89.6552	0.491173	0.407124	88	50.8827	59.2876
797	F	1	0.103448	1	Internal Medicine	21	0	1	89.6552	0.491173	0.407124	147	50.8827	59.2876
1207	H	1	0.103448	1	Internal Medicine	21	0	1	89.6552	0.549863	0.434783	37	45.0137	56.5217
1198	H	1	0.103448	1	Internal Medicine	21	0	1	89.6552	0.549863	0.434783	66	45.0137	56.5217
1216	H	1	0.103448	1	Internal Medicine	21	0	1	89.6552	0.549863	0.434783	109	45.0137	56.5217
1741	L	1	0.103448	1	Internal Medicine	21	0	1	89.6552	0.45862	0.292308	14	54.138	70.7692
1742	L	1	0.103448	1	Internal Medicine/Psychiatry	21	0	1	89.6552	0.45862	0.292308	46	54.138	70.7692
1738	L	1	0.103448	1	Internal Medicine	21	0	1	89.6552	0.45862	0.292308	59	54.138	70.7692
1740	L	1	0.103448	1	Internal Medicine	21	0	1	89.6552	0.45862	0.292308	70	54.138	70.7692
1739	L	1	0.103448	1	Internal Medicine	21	0	1	89.6552	0.45862	0.292308	71	54.138	70.7692
8920	L	1	0.103448	1	Psychiatry	23	0	1	89.6552	0.45862	0.292308	278	54.138	70.7692
9336	N	3	0.103448	1	Pathology	23	0	1	89.6552	0.77701	0.960526	537	22.299	3.94737
9521	O	3	0.103448	1	Pediatrics-Primary	23	0	1	89.6552	0.711321	0.710526	385	28.8679	28.9474
2730	Q	3	0.103448	1	Internal Medicine	21	0	1	89.6552	0.690057	0.824141	4	30.9943	17.5859
2727	Q	3	0.103448	1	Internal Medicine	21	0	1	89.6552	0.690057	0.824141	6	30.9943	17.5859
2728	Q	3	0.103448	1	Internal Medicine	21	0	1	89.6552	0.690057	0.824141	40	30.9943	17.5859
2729	Q	3	0.103448	1	Internal Medicine	21	0	1	89.6552	0.690057	0.824141	70	30.9943	17.5859
9911	Q	3	0.103448	1	Psychiatry	23	0	1	89.6552	0.690057	0.824141	430	30.9943	17.5859
3134	T	3	0.103448	1	Internal Medicine	21	0	1	89.6552	0.726499	0.866795	5	27.3501	13.3205
3135	T	3	0.103448	1	Internal Medicine	21	0	1	89.6552	0.726499	0.866795	37	27.3501	13.3205
3131	T	3	0.103448	1	Internal Medicine	21	0	1	89.6552	0.726499	0.866795	64	27.3501	13.3205
3133	T	3	0.103448	1	Internal Medicine	21	0	1	89.6552	0.726499	0.866795	102	27.3501	13.3205
3132	T	3	0.103448	1	Internal Medicine	21	0	1	89.6552	0.726499	0.866795	104	27.3501	13.3205
10281	T	3	0.103448	1	Psychiatry	23	0	1	89.6552	0.726499	0.866795	428	27.3501	13.3205
10280	T	3	0.103448	1	Psychiatry	23	0	1	89.6552	0.726499	0.866795	502	27.3501	13.3205
10279	T	3	0.103448	1	Psychiatry	23	0	1	89.6552	0.726499	0.866795	579	27.3501	13.3205
7531	C	1	0.103896	1	Vascular Surgery	23	0	1	89.6104	0.402159	0.230769	345	59.7841	76.9231
8762	J	1	0.103896	1	Surgery-General	23	0	1	89.6104	0.417701	0.272727	271	58.2299	72.7273
8774	J	1	0.103896	1	Vascular Surgery	23	0	1	89.6104	0.417701	0.272727	286	58.2299	72.7273
8750	J	1	0.103896	1	Plastic Surgery	23	0	1	89.6104	0.417701	0.272727	323	58.2299	72.7273
8763	J	1	0.103896	1	Surgery-General	23	0	1	89.6104	0.417701	0.272727	326	58.2299	72.7273
10467	U	3	0.103896	1	Surgery-Preliminary	23	0	1	89.6104	0.760424	0.885965	340	23.9576	11.4035
4456	F	1	0.104167	1	Otolaryngology	22	0	1	89.5833	0.491173	0.407124	257	50.8827	59.2876
8025	F	1	0.104167	1	Orthopaedic Surgery	23	0	1	89.5833	0.491173	0.407124	357	50.8827	59.2876
1257	H	1	0.104167	1	Orthopedic Surgery	21	0	1	89.5833	0.549863	0.434783	142	45.0137	56.5217
2499	P	3	0.104167	1	Orthopaedic Surgery	21	0	1	89.5833	0.719829	0.737374	38	28.0171	26.2626
2800	Q	3	0.104167	1	Orthopaedic Surgery	21	0	1	89.5833	0.690057	0.824141	152	30.9943	17.5859
9870	Q	3	0.104167	1	Orthopaedic Surgery	23	0	1	89.5833	0.690057	0.824141	470	30.9943	17.5859
8824	K	1	0.104478	1	Obstetrics & Gynecology	23	0	1	89.5522	0.413306	0.211324	156	58.6694	78.8676
8823	K	1	0.104478	1	Obstetrics & Gynecology	23	0	1	89.5522	0.413306	0.211324	162	58.6694	78.8676
10221	T	3	0.104478	1	Obstetrics-Gynecology	23	0	1	89.5522	0.726499	0.866795	591	27.3501	13.3205
3699	A	1	0.105263	0	Internal Medicine	22	0	1	89.4737	0.3438	0.202899	75	65.62	79.7101
3756	A	1	0.105263	0	Internal Medicine/Pediatrics	22	0	1	89.4737	0.3438	0.202899	97	65.62	79.7101
3733	A	1	0.105263	0	Internal Medicine/Prelim	22	0	1	89.4737	0.3438	0.202899	103	65.62	79.7101
3950	C	1	0.105263	0	Internal Medicine	22	0	1	89.4737	0.402159	0.230769	170	59.7841	76.9231
4035	C	1	0.105263	0	Internal Medicine-Primary	22	0	1	89.4737	0.402159	0.230769	204	59.7841	76.9231
3923	C	1	0.105263	0	Internal Medicine	22	0	1	89.4737	0.402159	0.230769	211	59.7841	76.9231
3962	C	1	0.105263	0	Vascular Surgery	22	0	1	89.4737	0.402159	0.230769	218	59.7841	76.9231
3976	C	1	0.105263	0	Internal Medicine	22	0	1	89.4737	0.402159	0.230769	269	59.7841	76.9231
4198	E	1	0.105263	0	General Surgery	22	0	1	89.4737	0.558432	0.44898	183	44.1568	55.102
4257	E	1	0.105263	0	General Surgery	22	0	1	89.4737	0.558432	0.44898	240	44.1568	55.102
4225	E	1	0.105263	0	Internal Medicine	22	0	1	89.4737	0.558432	0.44898	286	44.1568	55.102
4405	F	1	0.105263	0	Internal Medicine	22	0	1	89.4737	0.491173	0.407124	284	50.8827	59.2876
4829	H	1	0.105263	0	Internal Medicine – Pediatrics	22	0	1	89.4737	0.549863	0.434783	324	45.0137	56.5217
5163	J	1	0.105263	0	Internal Medicine	22	0	1	89.4737	0.417701	0.272727	147	58.2299	72.7273
5306	K	1	0.105263	0	Internal Medicine-Primary Care	22	0	1	89.4737	0.413306	0.211324	129	58.6694	78.8676
5438	L	1	0.105263	0	Internal Medicine	22	0	1	89.4737	0.45862	0.292308	212	54.138	70.7692
5613	M	1	0.105263	0	Medicine-Primary Care	22	0	1	89.4737	0.651377	0.636364	439	34.8623	36.3636
2437	O	3	0.105263	0	Plastic Surgery (Integrated)	21	0	1	89.4737	0.711321	0.710526	117	28.8679	28.9474
6126	P	3	0.105263	0	Pediatrics	22	0	1	89.4737	0.719829	0.737374	213	28.0171	26.2626
6097	P	3	0.105263	0	Internal Medicine	22	0	1	89.4737	0.719829	0.737374	269	28.0171	26.2626
6376	Q	3	0.105263	0	Medicine-Primary	22	0	1	89.4737	0.690057	0.824141	197	30.9943	17.5859
6418	Q	3	0.105263	0	Peds/Psych/Child Psych	22	0	1	89.4737	0.690057	0.824141	287	30.9943	17.5859
6520	R	3	0.105263	0	Neurological Surgery	22	0	1	89.4737	0.656192	0.60798	241	34.3808	39.202
6620	S	3	0.105263	0	Medicine - Primary Care	22	0	1	89.4737	0.531846	0.379692	77	46.8154	62.0308
6616	S	3	0.105263	0	Internal Medicine	22	0	1	89.4737	0.531846	0.379692	99	46.8154	62.0308
6809	T	3	0.105263	0	Pediatrics	22	0	1	89.4737	0.726499	0.866795	333	27.3501	13.3205
6985	U	3	0.105263	0	Medicine/Pediatrics	22	0	1	89.4737	0.760424	0.885965	179	23.9576	11.4035
4849	H	1	0.106061	0	Obstetrics and Gynecology	22	0	1	89.3939	0.549863	0.434783	208	45.0137	56.5217
4847	H	1	0.106061	0	Obstetrics and Gynecology	22	0	1	89.3939	0.549863	0.434783	214	45.0137	56.5217
4846	H	1	0.106061	0	Obstetrics and Gynecology	22	0	1	89.3939	0.549863	0.434783	280	45.0137	56.5217
4845	H	1	0.106061	0	Obstetrics and Gynecology	22	0	1	89.3939	0.549863	0.434783	341	45.0137	56.5217
4848	H	1	0.106061	0	Obstetrics and Gynecology	22	0	1	89.3939	0.549863	0.434783	369	45.0137	56.5217
4958	I	1	0.106061	0	Obstetrics and Gynecology	22	0	1	89.3939	0.637263	0.6	264	36.2737	40
6527	R	3	0.106061	0	Obstetrics and Gynecology	22	0	1	89.3939	0.656192	0.60798	141	34.3808	39.202
7648	D	1	0.106195	0	Internal Medicine	23	0	1	89.3805	0.4667	0.325765	364	53.33	67.4235
8967	L	1	0.106195	0	Internal Medicine	23	0	1	89.3805	0.45862	0.292308	301	54.138	70.7692
8009	F	1	0.107692	0	Ophthalmology	23	0	1	89.2308	0.491173	0.407124	518	50.8827	59.2876
5457	L	1	0.107692	0	Ophthalmology	22	0	1	89.2308	0.45862	0.292308	175	54.138	70.7692
8879	L	1	0.107692	0	Ophthalmology	23	0	1	89.2308	0.45862	0.292308	282	54.138	70.7692
8389	H	1	0.108108	0	Neruology	23	0	1	89.1892	0.549863	0.434783	537	45.0137	56.5217
9658	P	3	0.108108	0	Neurology	23	0	1	89.1892	0.719829	0.737374	490	28.0171	26.2626
7424	B	1	0.108696	0	Internal Medicine/Pediatrics	23	0	1	89.1304	0.430323	0.210526	422	56.9677	78.9474
8039	F	1	0.108696	0	Pediatrics	23	0	1	89.1304	0.491173	0.407124	452	50.8827	59.2876
8264	G	1	0.108696	0	Medicine-Pediatrics	23	0	1	89.1304	0.62236	0.62069	467	37.764	37.931
8161	G	1	0.108696	0	Pediatrics	23	0	1	89.1304	0.62236	0.62069	472	37.764	37.931
8105	G	1	0.108696	0	Medicine-Pediatrics	23	0	1	89.1304	0.62236	0.62069	500	37.764	37.931
8128	G	1	0.108696	0	Medicine-Pediatrics	23	0	1	89.1304	0.62236	0.62069	508	37.764	37.931
8137	G	1	0.108696	0	Pediatrics	23	0	1	89.1304	0.62236	0.62069	520	37.764	37.931
8107	G	1	0.108696	0	Medicine-Pediatrics	23	0	1	89.1304	0.62236	0.62069	537	37.764	37.931
8108	G	1	0.108696	0	Pediatrics	23	0	1	89.1304	0.62236	0.62069	546	37.764	37.931
8219	G	1	0.108696	0	Pediatrics	23	0	1	89.1304	0.62236	0.62069	580	37.764	37.931
8237	G	1	0.108696	0	Pediatrics	23	0	1	89.1304	0.62236	0.62069	603	37.764	37.931
8123	G	1	0.108696	0	Pediatrics	23	0	1	89.1304	0.62236	0.62069	611	37.764	37.931
8144	G	1	0.108696	0	Pediatrics	23	0	1	89.1304	0.62236	0.62069	622	37.764	37.931
33	A	1	0.109375	0	Obstetrics-Gynecology	21	0	1	89.0625	0.3438	0.202899	16	65.62	79.7101
10	A	1	0.109375	0	Obstetrics-Gynecology	21	0	1	89.0625	0.3438	0.202899	18	65.62	79.7101
1666	K	1	0.109375	0	OB/GYN	21	0	1	89.0625	0.413306	0.211324	71	58.6694	78.8676
196	B	1	0.111111	0	Neurological Surgery	21	0	1	88.8889	0.430323	0.210526	91	56.9677	78.9474
7580	C	1	0.111111	0	Internal Medicine/Dermatology	23	0	1	88.8889	0.402159	0.230769	354	59.7841	76.9231
7611	D	1	0.111111	0	Dermatology	23	0	1	88.8889	0.4667	0.325765	337	53.33	67.4235
7743	E	1	0.111111	0	Anesthesiology	23	0	1	88.8889	0.558432	0.44898	397	44.1568	55.102
891	F	1	0.111111	0	Pediatrics/Global Health	21	0	1	88.8889	0.491173	0.407124	5	50.8827	59.2876
890	F	1	0.111111	0	Pediatrics	21	0	1	88.8889	0.491173	0.407124	132	50.8827	59.2876
889	F	1	0.111111	0	Pediatrics	21	0	1	88.8889	0.491173	0.407124	156	50.8827	59.2876
7905	F	1	0.111111	0	Anesthesiology	23	0	1	88.8889	0.491173	0.407124	367	50.8827	59.2876
7904	F	1	0.111111	0	Anesthesiology	23	0	1	88.8889	0.491173	0.407124	494	50.8827	59.2876
4551	G	1	0.111111	0	Anesthesiology	22	0	1	88.8889	0.62236	0.62069	224	37.764	37.931
4583	G	1	0.111111	0	Anesthesiology	22	0	1	88.8889	0.62236	0.62069	328	37.764	37.931
8206	G	1	0.111111	0	Emergency Medicine	23	0	1	88.8889	0.62236	0.62069	459	37.764	37.931
8140	G	1	0.111111	0	Dermatology	23	0	1	88.8889	0.62236	0.62069	501	37.764	37.931
8255	G	1	0.111111	0	Emergency Med/Sinai-Grace	23	0	1	88.8889	0.62236	0.62069	626	37.764	37.931
4917	H	1	0.111111	0	Radiology	22	0	1	88.8889	0.549863	0.434783	316	45.0137	56.5217
8311	H	1	0.111111	0	Anesthesoiolgy	23	0	1	88.8889	0.549863	0.434783	464	45.0137	56.5217
8302	H	1	0.111111	0	Anesthesoiolgy	23	0	1	88.8889	0.549863	0.434783	552	45.0137	56.5217
1757	L	1	0.111111	0	Pediatrics	21	0	1	88.8889	0.45862	0.292308	82	54.138	70.7692
5945	O	3	0.111111	0	Anesthesiology	22	0	1	88.8889	0.711321	0.710526	324	28.8679	28.9474
9779	Q	3	0.111111	0	Emergency Medicine	23	0	1	88.8889	0.690057	0.824141	364	30.9943	17.5859
10073	S	3	0.111111	0	Emergency Medicine	23	0	1	88.8889	0.531846	0.379692	185	46.8154	62.0308
15	A	1	0.112069	0	Internal Medicine	21	0	1	88.7931	0.3438	0.202899	35	65.62	79.7101
314	C	1	0.112069	0	Internal Medicine-Pediatrics	21	0	1	88.7931	0.402159	0.230769	73	59.7841	76.9231
800	F	1	0.112069	0	Internal Medicine	21	0	1	88.7931	0.491173	0.407124	143	50.8827	59.2876
2301	N	3	0.112069	0	Internal Medicine	21	0	1	88.7931	0.77701	0.960526	96	22.299	3.94737
2926	R	3	0.112069	0	Medicine - Preliminary	21	0	1	88.7931	0.656192	0.60798	48	34.3808	39.202
2900	R	3	0.112069	0	Internal Medicine	21	0	1	88.7931	0.656192	0.60798	68	34.3808	39.202
3026	S	3	0.112069	0	Internal Medicine/Community Primary Care	21	0	1	88.7931	0.531846	0.379692	69	46.8154	62.0308
3837	B	1	0.11236	0	Psychiatry	22	0	1	88.764	0.430323	0.210526	204	56.9677	78.9474
3867	B	1	0.11236	0	Psychiatry	22	0	1	88.764	0.430323	0.210526	268	56.9677	78.9474
5224	J	1	0.11236	0	Psychiatry	22	0	1	88.764	0.417701	0.272727	125	58.2299	72.7273
5219	J	1	0.11236	0	Psychiatry	22	0	1	88.764	0.417701	0.272727	187	58.2299	72.7273
4427	F	1	0.1125	0	Neurology	22	0	1	88.75	0.491173	0.407124	307	50.8827	59.2876
7985	F	1	0.113208	0	Neurological Surgery	23	0	1	88.6792	0.491173	0.407124	416	50.8827	59.2876
8822	K	1	0.113208	0	Neurological Surgery	23	0	1	88.6792	0.413306	0.211324	192	58.6694	78.8676
3995	C	1	0.114035	0	Internal Medicine	22	0	1	88.5965	0.402159	0.230769	200	59.7841	76.9231
4122	D	1	0.114035	0	Internal Medicine	22	0	1	88.5965	0.4667	0.325765	219	53.33	67.4235
4125	D	1	0.114035	0	Internal Medicine	22	0	1	88.5965	0.4667	0.325765	227	53.33	67.4235
4118	D	1	0.114035	0	Internal Medicine	22	0	1	88.5965	0.4667	0.325765	264	53.33	67.4235
5167	J	1	0.114035	0	Internal Medicine	22	0	1	88.5965	0.417701	0.272727	167	58.2299	72.7273
5591	M	1	0.114035	0	Internal Medicine	22	0	1	88.5965	0.651377	0.636364	378	34.8623	36.3636
6352	Q	3	0.114035	0	Internal Medicine	22	0	1	88.5965	0.690057	0.824141	328	30.9943	17.5859
326	C	1	0.114286	0	Dermatology	21	0	1	88.5714	0.402159	0.230769	52	59.7841	76.9231
4028	C	1	0.114286	0	Dermatology	22	0	1	88.5714	0.402159	0.230769	257	59.7841	76.9231
5134	J	1	0.114286	0	Dermatology	22	0	1	88.5714	0.417701	0.272727	189	58.2299	72.7273
1840	M	1	0.114286	0	Dermatology	21	0	1	88.5714	0.651377	0.636364	148	34.8623	36.3636
209	B	1	0.114943	0	Psychiatry	21	0	1	88.5057	0.430323	0.210526	116	56.9677	78.9474
7757	E	1	0.114943	0	Emergency Medicine	23	0	1	88.5057	0.558432	0.44898	331	44.1568	55.102
1593	J	1	0.114943	0	Psychiatry	21	0	1	88.5057	0.417701	0.272727	34	58.2299	72.7273
1786	L	1	0.114943	0	Psychiatry	21	0	1	88.5057	0.45862	0.292308	9	54.138	70.7692
8880	L	1	0.114943	0	Psychiatry	23	0	1	88.5057	0.45862	0.292308	254	54.138	70.7692
7431	B	1	0.115044	0	Internal Medicine	23	0	1	88.4956	0.430323	0.210526	316	56.9677	78.9474
7507	C	1	0.115044	0	Internal Medicine	23	0	1	88.4956	0.402159	0.230769	291	59.7841	76.9231
7495	C	1	0.115044	0	Internal Medicine	23	0	1	88.4956	0.402159	0.230769	360	59.7841	76.9231
7974	F	1	0.115044	0	Internal Medicine	23	0	1	88.4956	0.491173	0.407124	449	50.8827	59.2876
7973	F	1	0.115044	0	Internal Medicine	23	0	1	88.4956	0.491173	0.407124	491	50.8827	59.2876
8373	H	1	0.115044	0	Internal Medicine	23	0	1	88.4956	0.549863	0.434783	376	45.0137	56.5217
8343	H	1	0.115044	0	Internal Medicine	23	0	1	88.4956	0.549863	0.434783	538	45.0137	56.5217
8807	K	1	0.115044	0	Internal Medicine	23	0	1	88.4956	0.413306	0.211324	160	58.6694	78.8676
8806	K	1	0.115044	0	Internal Medicine	23	0	1	88.4956	0.413306	0.211324	165	58.6694	78.8676
8810	K	1	0.115044	0	Internal Medicine	23	0	1	88.4956	0.413306	0.211324	179	58.6694	78.8676
8805	K	1	0.115044	0	Internal Medicine	23	0	1	88.4956	0.413306	0.211324	186	58.6694	78.8676
8808	K	1	0.115044	0	Internal Medicine	23	0	1	88.4956	0.413306	0.211324	226	58.6694	78.8676
8809	K	1	0.115044	0	Internal Medicine	23	0	1	88.4956	0.413306	0.211324	229	58.6694	78.8676
8971	L	1	0.115044	0	Internal Medicine	23	0	1	88.4956	0.45862	0.292308	314	54.138	70.7692
9645	P	3	0.115044	0	Internal Medicine, Preliminary	23	0	1	88.4956	0.719829	0.737374	443	28.0171	26.2626
10354	U	3	0.115044	0	Internal Medicine	23	0	1	88.4956	0.760424	0.885965	383	23.9576	11.4035
127	B	1	0.115385	0	Anesthesiology	21	0	1	88.4615	0.430323	0.210526	59	56.9677	78.9474
259	B	1	0.115385	0	Anesthesiology	21	0	1	88.4615	0.430323	0.210526	92	56.9677	78.9474
224	B	1	0.115385	0	Anesthesiology	21	0	1	88.4615	0.430323	0.210526	110	56.9677	78.9474
263	B	1	0.115385	0	Anesthesiology	21	0	1	88.4615	0.430323	0.210526	172	56.9677	78.9474
319	C	1	0.115385	0	Neurology	21	0	1	88.4615	0.402159	0.230769	42	59.7841	76.9231
312	C	1	0.115385	0	Neurology	21	0	1	88.4615	0.402159	0.230769	67	59.7841	76.9231
346	C	1	0.115385	0	Neurology	21	0	1	88.4615	0.402159	0.230769	89	59.7841	76.9231
353	C	1	0.115385	0	Anesthesiology	21	0	1	88.4615	0.402159	0.230769	102	59.7841	76.9231
507	D	1	0.115385	0	Neurology	21	0	1	88.4615	0.4667	0.325765	135	53.33	67.4235
540	D	1	0.115385	0	Physical Medicine & Rehabilitation	21	0	1	88.4615	0.4667	0.325765	136	53.33	67.4235
1549	J	1	0.115385	0	Neurology	21	0	1	88.4615	0.417701	0.272727	2	58.2299	72.7273
1548	J	1	0.115385	0	Neurology	21	0	1	88.4615	0.417701	0.272727	69	58.2299	72.7273
2679	Q	3	0.115385	0	Anesthesiology	21	0	1	88.4615	0.690057	0.824141	55	30.9943	17.5859
2991	S	3	0.115385	0	Anesthesiology	21	0	1	88.4615	0.531846	0.379692	6	46.8154	62.0308
3787	B	1	0.115789	0	Pediatrics	22	0	1	88.4211	0.430323	0.210526	188	56.9677	78.9474
4246	E	1	0.115789	0	Pediatrics	22	0	1	88.4211	0.558432	0.44898	180	44.1568	55.102
4212	E	1	0.115789	0	Pediatrics	22	0	1	88.4211	0.558432	0.44898	258	44.1568	55.102
4574	G	1	0.115789	0	Peds/Health Equity?Urban Health	22	0	1	88.4211	0.62236	0.62069	351	37.764	37.931
5209	J	1	0.115789	0	Pediatrics	22	0	1	88.4211	0.417701	0.272727	161	58.2299	72.7273
8862	K	1	0.115942	0	Radiology–Diagnostic	23	0	1	88.4058	0.413306	0.211324	185	58.6694	78.8676
7394	B	1	0.116883	0	Surgery-General	23	0	1	88.3117	0.430323	0.210526	348	56.9677	78.9474
8078	F	1	0.116883	0	Surgery?General	23	0	1	88.3117	0.491173	0.407124	364	50.8827	59.2876
8625	I	1	0.116883	0	Surgery	23	0	1	88.3117	0.637263	0.6	404	36.2737	40
8765	J	1	0.116883	0	Surgery - Preliminary	23	0	1	88.3117	0.417701	0.272727	243	58.2299	72.7273
9224	M	1	0.116883	0	Surgery-General	23	0	1	88.3117	0.651377	0.636364	544	34.8623	36.3636
9225	M	1	0.116883	0	Surgery-General	23	0	1	88.3117	0.651377	0.636364	746	34.8623	36.3636
9588	O	3	0.116883	0	Surg-Prelim/General/Specialty	23	0	1	88.3117	0.711321	0.710526	446	28.8679	28.9474
10060	R	3	0.116883	0	Surgery-Preliminary	23	0	1	88.3117	0.656192	0.60798	324	34.3808	39.202
1571	J	1	0.117647	0	Pathology	21	0	1	88.2353	0.417701	0.272727	86	58.2299	72.7273
2020	M	1	0.117647	0	Ophthalmology	21	0	1	88.2353	0.651377	0.636364	108	34.8623	36.3636
3039	S	3	0.117647	0	Ophthalmology	21	0	1	88.2353	0.531846	0.379692	26	46.8154	62.0308
4172	D	1	0.118421	0	Thoracic Surgery	22	0	1	88.1579	0.4667	0.325765	210	53.33	67.4235
723	E	1	0.118421	0	Surgery-Preliminary	21	0	1	88.1579	0.558432	0.44898	70	44.1568	55.102
5025	I	1	0.118421	0	Surgery	22	0	1	88.1579	0.637263	0.6	242	36.2737	40
5242	J	1	0.118421	0	General Surgery	22	0	1	88.1579	0.417701	0.272727	216	58.2299	72.7273
6582	R	3	0.118421	0	Surgery-Preliminary	22	0	1	88.1579	0.656192	0.60798	232	34.3808	39.202
8400	H	1	0.119403	0	Obstetrics-Gynecology	23	0	1	88.0597	0.549863	0.434783	445	45.0137	56.5217
8409	H	1	0.119403	0	Obstetrics-Gynecology	23	0	1	88.0597	0.549863	0.434783	458	45.0137	56.5217
8401	H	1	0.119403	0	Obstetrics-Gynecology	23	0	1	88.0597	0.549863	0.434783	473	45.0137	56.5217
8397	H	1	0.119403	0	Obstetrics-Gynecology	23	0	1	88.0597	0.549863	0.434783	475	45.0137	56.5217
8408	H	1	0.119403	0	Obstetrics-Gynecology	23	0	1	88.0597	0.549863	0.434783	561	45.0137	56.5217
7804	E	1	0.119565	0	Pediatrics	23	0	1	88.0435	0.558432	0.44898	300	44.1568	55.102
8741	J	1	0.119565	0	Pediatrics	23	0	1	88.0435	0.417701	0.272727	337	58.2299	72.7273
9500	O	3	0.119565	0	Peds/Health Equity-Urban Health	23	0	1	88.0435	0.711321	0.710526	448	28.8679	28.9474
10038	R	3	0.119565	0	Pediatrics	23	0	1	88.0435	0.656192	0.60798	387	34.3808	39.202
10261	T	3	0.119565	0	Pediatrics	23	0	1	88.0435	0.726499	0.866795	445	27.3501	13.3205
10452	U	3	0.119565	0	Pediatrics	23	0	1	88.0435	0.760424	0.885965	344	23.9576	11.4035
7508	C	1	0.12	0	Family Medicine	23	0	1	88	0.402159	0.230769	384	59.7841	76.9231
827	F	1	0.12	0	Internal Medicine-Primary Care	21	0	1	88	0.491173	0.407124	32	50.8827	59.2876
1974	M	1	0.12	0	Medicine-Primary Care	21	0	1	88	0.651377	0.636364	100	34.8623	36.3636
1978	M	1	0.12	0	Medicine-Primary Care	21	0	1	88	0.651377	0.636364	101	34.8623	36.3636
1975	M	1	0.12	0	Medicine-Primary Care	21	0	1	88	0.651377	0.636364	196	34.8623	36.3636
1976	M	1	0.12	0	Medicine-Primary Care	21	0	1	88	0.651377	0.636364	212	34.8623	36.3636
1901	M	1	0.12	0	Family Medicine	21	0	1	88	0.651377	0.636364	220	34.8623	36.3636
1911	M	1	0.12	0	Family Medicine	21	0	1	88	0.651377	0.636364	230	34.8623	36.3636
1977	M	1	0.12	0	Medicine-Primary Care	21	0	1	88	0.651377	0.636364	271	34.8623	36.3636
10165	T	3	0.12	0	Family Medicine	23	0	1	88	0.726499	0.866795	424	27.3501	13.3205
665	E	1	0.12069	0	Internal Medicine	21	0	1	87.931	0.558432	0.44898	3	44.1568	55.102
789	F	1	0.12069	0	Internal Medicine	21	0	1	87.931	0.491173	0.407124	101	50.8827	59.2876
1656	K	1	0.12069	0	Internal Medicine	21	0	1	87.931	0.413306	0.211324	10	58.6694	78.8676
1655	K	1	0.12069	0	Internal Medicine	21	0	1	87.931	0.413306	0.211324	23	58.6694	78.8676
1657	K	1	0.12069	0	Internal Medicine	21	0	1	87.931	0.413306	0.211324	27	58.6694	78.8676
1658	K	1	0.12069	0	Internal Medicine	21	0	1	87.931	0.413306	0.211324	42	58.6694	78.8676
1654	K	1	0.12069	0	Internal Medicine	21	0	1	87.931	0.413306	0.211324	47	58.6694	78.8676
1714	L	1	0.12069	0	Internal Medicine	21	0	1	87.931	0.45862	0.292308	27	54.138	70.7692
1715	L	1	0.12069	0	Internal Medicine	21	0	1	87.931	0.45862	0.292308	32	54.138	70.7692
1713	L	1	0.12069	0	Internal Medicine	21	0	1	87.931	0.45862	0.292308	78	54.138	70.7692
2356	O	3	0.12069	0	Internal Medicine	21	0	1	87.931	0.711321	0.710526	6	28.8679	28.9474
4177	D	1	0.121212	0	Urology	22	0	1	87.8788	0.4667	0.325765	154	53.33	67.4235
4179	D	1	0.121212	0	Urology	22	0	1	87.8788	0.4667	0.325765	183	53.33	67.4235
7732	D	1	0.121212	0	Urology	23	0	1	87.8788	0.4667	0.325765	377	53.33	67.4235
4244	E	1	0.121212	0	Obstetrics and Gynecology	22	0	1	87.8788	0.558432	0.44898	153	44.1568	55.102
4300	E	1	0.121212	0	Urology	22	0	1	87.8788	0.558432	0.44898	225	44.1568	55.102
893	F	1	0.121212	0	Internal Medicine/Pediatrics	21	0	1	87.8788	0.491173	0.407124	10	50.8827	59.2876
894	F	1	0.121212	0	Peds / Med Genetics	21	0	1	87.8788	0.491173	0.407124	19	50.8827	59.2876
895	F	1	0.121212	0	Pediatrics	21	0	1	87.8788	0.491173	0.407124	37	50.8827	59.2876
892	F	1	0.121212	0	Pediatrics	21	0	1	87.8788	0.491173	0.407124	46	50.8827	59.2876
896	F	1	0.121212	0	Pediatrics	21	0	1	87.8788	0.491173	0.407124	63	50.8827	59.2876
897	F	1	0.121212	0	Medicine-Pediatrics	21	0	1	87.8788	0.491173	0.407124	168	50.8827	59.2876
6000	O	3	0.121212	0	Obstetrics and Gynecology	22	0	1	87.8788	0.711321	0.710526	223	28.8679	28.9474
6530	R	3	0.121212	0	Obstetrics and Gynecology	22	0	1	87.8788	0.656192	0.60798	133	34.3808	39.202
8909	L	1	0.121622	0	Neurology	23	0	1	87.8378	0.45862	0.292308	231	54.138	70.7692
6688	T	3	0.121951	0	Emergency Medicine	22	0	1	87.8049	0.726499	0.866795	291	27.3501	13.3205
6689	T	3	0.121951	0	Emergency Medicine	22	0	1	87.8049	0.726499	0.866795	308	27.3501	13.3205
4004	C	1	0.122449	0	Family Medicine	22	0	1	87.7551	0.402159	0.230769	169	59.7841	76.9231
4216	E	1	0.122449	0	Family Medicine	22	0	1	87.7551	0.558432	0.44898	259	44.1568	55.102
4323	E	1	0.122449	0	Family Medicine	22	0	1	87.7551	0.558432	0.44898	273	44.1568	55.102
8840	K	1	0.122449	0	Otolaryngology	23	0	1	87.7551	0.413306	0.211324	188	58.6694	78.8676
3898	B	1	0.122807	0	Internal Medicine	22	0	1	87.7193	0.430323	0.210526	266	56.9677	78.9474
3840	B	1	0.122807	0	Internal Medicine	22	0	1	87.7193	0.430323	0.210526	277	56.9677	78.9474
3819	B	1	0.122807	0	Internal Medicine	22	0	1	87.7193	0.430323	0.210526	296	56.9677	78.9474
3817	B	1	0.122807	0	Internal Medicine	22	0	1	87.7193	0.430323	0.210526	301	56.9677	78.9474
4109	D	1	0.122807	0	Internal Medicine	22	0	1	87.7193	0.4667	0.325765	200	53.33	67.4235
4101	D	1	0.122807	0	Internal Medicine	22	0	1	87.7193	0.4667	0.325765	252	53.33	67.4235
4270	E	1	0.122807	0	Internal Medicine	22	0	1	87.7193	0.558432	0.44898	209	44.1568	55.102
5441	L	1	0.122807	0	Internal Medicine	22	0	1	87.7193	0.45862	0.292308	177	54.138	70.7692
5616	M	1	0.122807	0	Medicine-Primary Care	22	0	1	87.7193	0.651377	0.636364	297	34.8623	36.3636
5593	M	1	0.122807	0	Internal Medicine	22	0	1	87.7193	0.651377	0.636364	519	34.8623	36.3636
6165	P	3	0.122807	0	Internal Medicine, Preliminary	22	0	1	87.7193	0.719829	0.737374	198	28.0171	26.2626
6336	Q	3	0.122807	0	Internal Medicine, Preliminary	22	0	1	87.7193	0.690057	0.824141	234	30.9943	17.5859
6355	Q	3	0.122807	0	Internal Medicine	22	0	1	87.7193	0.690057	0.824141	302	30.9943	17.5859
6742	T	3	0.122807	0	Medicine-Primary	22	0	1	87.7193	0.726499	0.866795	347	27.3501	13.3205
8011	F	1	0.123077	0	Ophthalmology	23	0	1	87.6923	0.491173	0.407124	480	50.8827	59.2876
5191	J	1	0.123077	0	Ophthalmology	22	0	1	87.6923	0.417701	0.272727	153	58.2299	72.7273
5194	J	1	0.123077	0	Ophthalmology	22	0	1	87.6923	0.417701	0.272727	154	58.2299	72.7273
5193	J	1	0.123077	0	Ophthalmology	22	0	1	87.6923	0.417701	0.272727	197	58.2299	72.7273
5192	J	1	0.123077	0	Ophthalmology	22	0	1	87.6923	0.417701	0.272727	199	58.2299	72.7273
8733	J	1	0.123077	0	Ophthalmology	23	0	1	87.6923	0.417701	0.272727	246	58.2299	72.7273
3938	C	1	0.123596	0	Internal Medicine-Psychiatry	22	0	1	87.6404	0.402159	0.230769	263	59.7841	76.9231
6748	T	3	0.123596	0	Medicine-Psych	22	0	1	87.6404	0.726499	0.866795	227	27.3501	13.3205
6834	T	3	0.123596	0	Psychiatry	22	0	1	87.6404	0.726499	0.866795	228	27.3501	13.3205
6835	T	3	0.123596	0	Psychiatry	22	0	1	87.6404	0.726499	0.866795	338	27.3501	13.3205
6836	T	3	0.123596	0	Psychiatry	22	0	1	87.6404	0.726499	0.866795	370	27.3501	13.3205
7379	B	1	0.123894	0	Internal Medicine	23	0	1	87.6106	0.430323	0.210526	437	56.9677	78.9474
7646	D	1	0.123894	0	Internal Medicine	23	0	1	87.6106	0.4667	0.325765	273	53.33	67.4235
7971	F	1	0.123894	0	Internal Medicine	23	0	1	87.6106	0.491173	0.407124	498	50.8827	59.2876
8934	L	1	0.123894	0	Internal Medicine	23	0	1	87.6106	0.45862	0.292308	286	54.138	70.7692
9079	M	1	0.123894	0	Internal Medicine	23	0	1	87.6106	0.651377	0.636364	543	34.8623	36.3636
9077	M	1	0.123894	0	Internal Medicine	23	0	1	87.6106	0.651377	0.636364	596	34.8623	36.3636
9078	M	1	0.123894	0	Internal Medicine	23	0	1	87.6106	0.651377	0.636364	743	34.8623	36.3636
9513	O	3	0.123894	0	Internal Medicine	23	0	1	87.6106	0.711321	0.710526	442	28.8679	28.9474
3780	B	1	0.125	0	Otolaryngology	22	0	1	87.5	0.430323	0.210526	210	56.9677	78.9474
516	D	1	0.125	0	Obstetrics & Gynecology	21	0	1	87.5	0.4667	0.325765	139	53.33	67.4235
8599	I	1	0.125	0	Orthopaedic Surgery	23	0	1	87.5	0.637263	0.6	340	36.2737	40
8623	I	1	0.125	0	Orthopaedic Surgery/Research	23	0	1	87.5	0.637263	0.6	379	36.2737	40
1674	K	1	0.125	0	Orthopaedic Surgery	21	0	1	87.5	0.413306	0.211324	24	58.6694	78.8676
1668	K	1	0.125	0	OB/GYN	21	0	1	87.5	0.413306	0.211324	39	58.6694	78.8676
1717	L	1	0.125	0	Obstetrics and Gynecology	21	0	1	87.5	0.45862	0.292308	92	54.138	70.7692
5473	L	1	0.125	0	Orthopedic Surgery	22	0	1	87.5	0.45862	0.292308	220	54.138	70.7692
2008	M	1	0.125	0	Obstetrics-Gynecology	21	0	1	87.5	0.651377	0.636364	59	34.8623	36.3636
9384	N	3	0.125	0	Orthopaedics	23	0	1	87.5	0.77701	0.960526	441	22.299	3.94737
6091	P	3	0.125	0	Orthopedic Surgery	22	0	1	87.5	0.719829	0.737374	313	28.0171	26.2626
2946	R	3	0.125	0	Ortho Surgery/Research	21	0	1	87.5	0.656192	0.60798	2	34.3808	39.202
10026	R	3	0.125	0	Orthopaedic Surgery	23	0	1	87.5	0.656192	0.60798	296	34.3808	39.202
3032	S	3	0.125	0	Obstetrics/Gynecology	21	0	1	87.5	0.531846	0.379692	33	46.8154	62.0308
3183	T	3	0.125	0	Obstetrics-Gynecology	21	0	1	87.5	0.726499	0.866795	204	27.3501	13.3205
3298	U	3	0.125	0	Orthopaedic Surgery	21	0	1	87.5	0.760424	0.885965	93	23.9576	11.4035
3782	B	1	0.126316	0	Pediatrics	22	0	1	87.3684	0.430323	0.210526	177	56.9677	78.9474
7448	B	1	0.126437	0	Psychiatry	23	0	1	87.3563	0.430323	0.210526	322	56.9677	78.9474
7758	E	1	0.126437	0	Emergency Medicine	23	0	1	87.3563	0.558432	0.44898	353	44.1568	55.102
8034	F	1	0.126437	0	Pathology/CP Research	23	0	1	87.3563	0.491173	0.407124	413	50.8827	59.2876
962	G	1	0.126437	0	Psychiatry	21	0	1	87.3563	0.62236	0.62069	213	37.764	37.931
8858	K	1	0.126437	0	Psychiatry	23	0	1	87.3563	0.413306	0.211324	178	58.6694	78.8676
2402	O	3	0.126437	0	Psychiatry	21	0	1	87.3563	0.711321	0.710526	107	28.8679	28.9474
3166	T	3	0.126437	0	Medicine-Psych	21	0	1	87.3563	0.726499	0.866795	184	27.3501	13.3205
10448	U	3	0.126437	0	Pathology	23	0	1	87.3563	0.760424	0.885965	355	23.9576	11.4035
451	D	1	0.126761	0	Diagnostic Radiology	21	0	1	87.3239	0.4667	0.325765	20	53.33	67.4235
557	D	1	0.126761	0	Diagnostic Radiology	21	0	1	87.3239	0.4667	0.325765	97	53.33	67.4235
1016	G	1	0.126761	0	Radiology-Diagnostic	21	0	1	87.3239	0.62236	0.62069	175	37.764	37.931
1317	H	1	0.126761	0	Radiology-Diagnostic	21	0	1	87.3239	0.549863	0.434783	81	45.0137	56.5217
765	F	1	0.128205	0	Emergency Medicine	21	0	1	87.1795	0.491173	0.407124	53	50.8827	59.2876
1168	H	1	0.128205	0	Emergency Medicine	21	0	1	87.1795	0.549863	0.434783	157	45.0137	56.5217
1508	J	1	0.128205	0	Emergency Medicine	21	0	1	87.1795	0.417701	0.272727	97	58.2299	72.7273
2315	O	3	0.128205	0	Emergency Medicine	21	0	1	87.1795	0.711321	0.710526	111	28.8679	28.9474
276	C	1	0.12931	0	Internal Medicine	21	0	1	87.069	0.402159	0.230769	50	59.7841	76.9231
323	C	1	0.12931	0	Internal Medicine	21	0	1	87.069	0.402159	0.230769	117	59.7841	76.9231
473	D	1	0.12931	0	Internal Medicine	21	0	1	87.069	0.4667	0.325765	4	53.33	67.4235
471	D	1	0.12931	0	Internal Medicine	21	0	1	87.069	0.4667	0.325765	6	53.33	67.4235
483	D	1	0.12931	0	Internal Medicine	21	0	1	87.069	0.4667	0.325765	25	53.33	67.4235
479	D	1	0.12931	0	Internal Medicine	21	0	1	87.069	0.4667	0.325765	44	53.33	67.4235
480	D	1	0.12931	0	Internal Medicine	21	0	1	87.069	0.4667	0.325765	59	53.33	67.4235
477	D	1	0.12931	0	Internal Medicine	21	0	1	87.069	0.4667	0.325765	71	53.33	67.4235
485	D	1	0.12931	0	Internal Medicine	21	0	1	87.069	0.4667	0.325765	91	53.33	67.4235
474	D	1	0.12931	0	Internal Medicine	21	0	1	87.069	0.4667	0.325765	94	53.33	67.4235
491	D	1	0.12931	0	Internal Medicine	21	0	1	87.069	0.4667	0.325765	122	53.33	67.4235
1524	J	1	0.12931	0	Internal Medicine	21	0	1	87.069	0.417701	0.272727	47	58.2299	72.7273
1767	L	1	0.12931	0	Internal Medicine	21	0	1	87.069	0.45862	0.292308	29	54.138	70.7692
2333	O	3	0.129412	0	Pathology-AP/CP Comb	21	0	1	87.0588	0.711321	0.710526	128	28.8679	28.9474
3839	B	1	0.12963	0	Anesthesiology	22	0	1	87.037	0.430323	0.210526	194	56.9677	78.9474
3851	B	1	0.12963	0	Anesthesiology	22	0	1	87.037	0.430323	0.210526	214	56.9677	78.9474
3905	B	1	0.12963	0	Anesthesiology	22	0	1	87.037	0.430323	0.210526	233	56.9677	78.9474
3843	B	1	0.12963	0	Anesthesiology	22	0	1	87.037	0.430323	0.210526	275	56.9677	78.9474
4065	D	1	0.12963	0	Anesthesiology	22	0	1	87.037	0.4667	0.325765	161	53.33	67.4235
7607	D	1	0.12963	0	Anesthesiology	23	0	1	87.037	0.4667	0.325765	347	53.33	67.4235
4354	F	1	0.12963	0	Anesthesiology	22	0	1	87.037	0.491173	0.407124	323	50.8827	59.2876
8163	G	1	0.12963	0	Anesthesiology/Clin Base Yr	23	0	1	87.037	0.62236	0.62069	468	37.764	37.931
8211	G	1	0.12963	0	Anesthesiology/Clin Base Yr	23	0	1	87.037	0.62236	0.62069	593	37.764	37.931
1660	K	1	0.12963	0	Neurosurgery	21	0	1	87.037	0.413306	0.211324	8	58.6694	78.8676
8790	K	1	0.12963	0	Anesthesiology	23	0	1	87.037	0.413306	0.211324	158	58.6694	78.8676
8789	K	1	0.12963	0	Anesthesiology	23	0	1	87.037	0.413306	0.211324	204	58.6694	78.8676
9003	M	1	0.12963	0	Anesthesiology	23	0	1	87.037	0.651377	0.636364	549	34.8623	36.3636
9004	M	1	0.12963	0	Anesthesiology	23	0	1	87.037	0.651377	0.636364	615	34.8623	36.3636
9005	M	1	0.12963	0	Anesthesiology	23	0	1	87.037	0.651377	0.636364	628	34.8623	36.3636
7725	D	1	0.12987	0	General Surgery	23	0	1	87.013	0.4667	0.325765	282	53.33	67.4235
7813	E	1	0.130435	0	Medicine-Pediatrics	23	0	1	86.9565	0.558432	0.44898	427	44.1568	55.102
8593	I	1	0.130435	0	Child Neurology	23	0	1	86.9565	0.637263	0.6	470	36.2737	40
8918	L	1	0.130435	0	Internal Medicine/Pediatrics	23	0	1	86.9565	0.45862	0.292308	290	54.138	70.7692
9631	P	3	0.130435	0	Psych/Ped Psych/Child	23	0	1	86.9565	0.719829	0.737374	412	28.0171	26.2626
9630	P	3	0.130435	0	Pediatrics	23	0	1	86.9565	0.719829	0.737374	434	28.0171	26.2626
10258	T	3	0.130435	0	Pediatrics	23	0	1	86.9565	0.726499	0.866795	443	27.3501	13.3205
932	G	1	0.131313	0	Pediatrics	21	0	1	86.8687	0.62236	0.62069	16	37.764	37.931
921	G	1	0.131313	0	Pediatrics	21	0	1	86.8687	0.62236	0.62069	93	37.764	37.931
949	G	1	0.131313	0	Pediatrics-Medical Genetics	21	0	1	86.8687	0.62236	0.62069	100	37.764	37.931
934	G	1	0.131313	0	Pediatrics	21	0	1	86.8687	0.62236	0.62069	148	37.764	37.931
923	G	1	0.131313	0	Pediatrics	21	0	1	86.8687	0.62236	0.62069	182	37.764	37.931
4112	D	1	0.131579	0	Internal Medicine	22	0	1	86.8421	0.4667	0.325765	259	53.33	67.4235
4392	F	1	0.131579	0	Internal Medicine	22	0	1	86.8421	0.491173	0.407124	294	50.8827	59.2876
4824	H	1	0.131579	0	Internal Medicine	22	0	1	86.8421	0.549863	0.434783	191	45.0137	56.5217
4999	I	1	0.131579	0	Plastic Surgery	22	0	1	86.8421	0.637263	0.6	214	36.2737	40
5007	I	1	0.131579	0	Vascular Surgery	22	0	1	86.8421	0.637263	0.6	225	36.2737	40
4961	I	1	0.131579	0	Surgery	22	0	1	86.8421	0.637263	0.6	232	36.2737	40
4979	I	1	0.131579	0	Preliminary Surgery	22	0	1	86.8421	0.637263	0.6	292	36.2737	40
5447	L	1	0.131579	0	Internal Medicine/Psychiatry	22	0	1	86.8421	0.45862	0.292308	106	54.138	70.7692
5439	L	1	0.131579	0	Internal Medicine	22	0	1	86.8421	0.45862	0.292308	109	54.138	70.7692
5401	L	1	0.131579	0	Internal Medicine	22	0	1	86.8421	0.45862	0.292308	132	54.138	70.7692
5462	L	1	0.131579	0	Internal Medicine	22	0	1	86.8421	0.45862	0.292308	179	54.138	70.7692
5372	L	1	0.131579	0	General Surgery	22	0	1	86.8421	0.45862	0.292308	198	54.138	70.7692
5476	L	1	0.131579	0	Internal Medicine	22	0	1	86.8421	0.45862	0.292308	202	54.138	70.7692
5389	L	1	0.131579	0	Internal Medicine	22	0	1	86.8421	0.45862	0.292308	216	54.138	70.7692
5402	L	1	0.131579	0	Internal Medicine	22	0	1	86.8421	0.45862	0.292308	218	54.138	70.7692
6034	O	3	0.131579	0	Internal Medicine	22	0	1	86.8421	0.711321	0.710526	215	28.8679	28.9474
2834	Q	3	0.131579	0	Surgery-General	21	0	1	86.8421	0.690057	0.824141	111	30.9943	17.5859
6377	Q	3	0.131579	0	Medicine-Primary	22	0	1	86.8421	0.690057	0.824141	309	30.9943	17.5859
6501	R	3	0.131579	0	Internal Medicine	22	0	1	86.8421	0.656192	0.60798	213	34.3808	39.202
6714	T	3	0.131579	0	Internal Medicine	22	0	1	86.8421	0.726499	0.866795	275	27.3501	13.3205
6713	T	3	0.131579	0	Internal Medicine	22	0	1	86.8421	0.726499	0.866795	311	27.3501	13.3205
6715	T	3	0.131579	0	Internal Medicine	22	0	1	86.8421	0.726499	0.866795	312	27.3501	13.3205
6717	T	3	0.131579	0	Internal Medicine	22	0	1	86.8421	0.726499	0.866795	387	27.3501	13.3205
6716	T	3	0.131579	0	Internal Medicine	22	0	1	86.8421	0.726499	0.866795	394	27.3501	13.3205
9664	P	3	0.132075	0	Neurosurgery	23	0	1	86.7924	0.719829	0.737374	505	28.0171	26.2626
1773	L	1	0.132353	0	Ophthalmology	21	0	1	86.7647	0.45862	0.292308	99	54.138	70.7692
7338	B	1	0.132743	0	Internal Medicine	23	0	1	86.7257	0.430323	0.210526	391	56.9677	78.9474
7582	C	1	0.132743	0	Internal Medicine	23	0	1	86.7257	0.402159	0.230769	316	59.7841	76.9231
7658	D	1	0.132743	0	Internal Medicine	23	0	1	86.7257	0.4667	0.325765	343	53.33	67.4235
7853	E	1	0.132743	0	Internal Medicine	23	0	1	86.7257	0.558432	0.44898	315	44.1568	55.102
7978	F	1	0.132743	0	Internal Medicine/Research	23	0	1	86.7257	0.491173	0.407124	519	50.8827	59.2876
8712	J	1	0.132743	0	Internal Medicine	23	0	1	86.7257	0.417701	0.272727	331	58.2299	72.7273
9534	O	3	0.132743	0	Internal Medicine	23	0	1	86.7257	0.711321	0.710526	467	28.8679	28.9474
10087	S	3	0.132743	0	Internal Medicine	23	0	1	86.7257	0.531846	0.379692	144	46.8154	62.0308
192	B	1	0.134615	0	Anesthesiology	21	0	1	86.5385	0.430323	0.210526	44	56.9677	78.9474
2395	O	3	0.134615	0	Anesthesiology	21	0	1	86.5385	0.711321	0.710526	71	28.8679	28.9474
2687	Q	3	0.134615	0	Anesthesiology	21	0	1	86.5385	0.690057	0.824141	71	30.9943	17.5859
4977	I	1	0.134831	0	Psychiatry	22	0	1	86.5169	0.637263	0.6	281	36.2737	40
7562	C	1	0.135135	0	Neurology	23	0	1	86.4865	0.402159	0.230769	358	59.7841	76.9231
5313	K	1	0.136364	0	Obstetrics & Gynecology	22	0	1	86.3636	0.413306	0.211324	113	58.6694	78.8676
3849	B	1	0.136842	0	Pediatrics	22	0	1	86.3158	0.430323	0.210526	183	56.9677	78.9474
3863	B	1	0.136842	0	Pediatrics	22	0	1	86.3158	0.430323	0.210526	211	56.9677	78.9474
3826	B	1	0.136842	0	Pediatrics	22	0	1	86.3158	0.430323	0.210526	224	56.9677	78.9474
3859	B	1	0.136842	0	Pediatrics	22	0	1	86.3158	0.430323	0.210526	289	56.9677	78.9474
4469	F	1	0.136842	0	Pediatrics	22	0	1	86.3158	0.491173	0.407124	275	50.8827	59.2876
4635	G	1	0.136842	0	Pediatrics	22	0	1	86.3158	0.62236	0.62069	382	37.764	37.931
141	B	1	0.137931	0	Internal Medicine	21	0	1	86.2069	0.430323	0.210526	150	56.9677	78.9474
364	C	1	0.137931	0	Psychiatry	21	0	1	86.2069	0.402159	0.230769	48	59.7841	76.9231
283	C	1	0.137931	0	Psychiatry	21	0	1	86.2069	0.402159	0.230769	70	59.7841	76.9231
395	C	1	0.137931	0	Internal Medicine	21	0	1	86.2069	0.402159	0.230769	85	59.7841	76.9231
1808	L	1	0.137931	0	Internal Medicine	21	0	1	86.2069	0.45862	0.292308	33	54.138	70.7692
1956	M	1	0.137931	0	Internal Medicine	21	0	1	86.2069	0.651377	0.636364	32	34.8623	36.3636
1957	M	1	0.137931	0	Internal Medicine	21	0	1	86.2069	0.651377	0.636364	65	34.8623	36.3636
1955	M	1	0.137931	0	Internal Medicine	21	0	1	86.2069	0.651377	0.636364	98	34.8623	36.3636
1988	M	1	0.137931	0	Medicine-Preliminary	21	0	1	86.2069	0.651377	0.636364	154	34.8623	36.3636
1954	M	1	0.137931	0	Internal Medicine	21	0	1	86.2069	0.651377	0.636364	192	34.8623	36.3636
1958	M	1	0.137931	0	Internal Medicine	21	0	1	86.2069	0.651377	0.636364	214	34.8623	36.3636
1960	M	1	0.137931	0	Internal Medicine	21	0	1	86.2069	0.651377	0.636364	221	34.8623	36.3636
1959	M	1	0.137931	0	Internal Medicine	21	0	1	86.2069	0.651377	0.636364	225	34.8623	36.3636
9741	P	3	0.137931	0	Psychiatry	23	0	1	86.2069	0.719829	0.737374	465	28.0171	26.2626
2753	Q	3	0.137931	0	Internal Medicine	21	0	1	86.2069	0.690057	0.824141	164	30.9943	17.5859
2912	R	3	0.137931	0	Internal Medicine	21	0	1	86.2069	0.656192	0.60798	129	34.3808	39.202
3030	S	3	0.137931	0	Medicine – Preliminary	21	0	1	86.2069	0.531846	0.379692	59	46.8154	62.0308
8680	J	1	0.138889	0	Dermatology	23	0	1	86.1111	0.417701	0.272727	296	58.2299	72.7273
1567	J	1	0.139535	0	Orolaryngology	21	0	1	86.0465	0.417701	0.272727	83	58.2299	72.7273
241	B	1	0.14	0	Family Medicine	21	0	1	86	0.430323	0.210526	31	56.9677	78.9474
106	B	1	0.14	0	Family Medicine	21	0	1	86	0.430323	0.210526	34	56.9677	78.9474
123	B	1	0.14	0	Family Medicine	21	0	1	86	0.430323	0.210526	128	56.9677	78.9474
3781	B	1	0.140351	0	Internal Medicine	22	0	1	85.9649	0.430323	0.210526	176	56.9677	78.9474
4719	G	1	0.140351	0	Internal Medicine	22	0	1	85.9649	0.62236	0.62069	431	37.764	37.931
5160	J	1	0.140351	0	Internal Medicine	22	0	1	85.9649	0.417701	0.272727	140	58.2299	72.7273
5161	J	1	0.140351	0	Internal Medicine	22	0	1	85.9649	0.417701	0.272727	165	58.2299	72.7273
5628	M	1	0.140351	0	Medicine-Preliminary	22	0	1	85.9649	0.651377	0.636364	273	34.8623	36.3636
5586	M	1	0.140351	0	Internal Medicine	22	0	1	85.9649	0.651377	0.636364	291	34.8623	36.3636
5617	M	1	0.140351	0	Medicine-Primary Care	22	0	1	85.9649	0.651377	0.636364	322	34.8623	36.3636
5585	M	1	0.140351	0	Internal Medicine	22	0	1	85.9649	0.651377	0.636364	331	34.8623	36.3636
5605	M	1	0.140351	0	Internal Medicine	22	0	1	85.9649	0.651377	0.636364	360	34.8623	36.3636
5602	M	1	0.140351	0	Internal Medicine	22	0	1	85.9649	0.651377	0.636364	387	34.8623	36.3636
5607	M	1	0.140351	0	Internal Medicine	22	0	1	85.9649	0.651377	0.636364	393	34.8623	36.3636
5601	M	1	0.140351	0	Internal Medicine	22	0	1	85.9649	0.651377	0.636364	427	34.8623	36.3636
5606	M	1	0.140351	0	Internal Medicine	22	0	1	85.9649	0.651377	0.636364	461	34.8623	36.3636
5603	M	1	0.140351	0	Internal Medicine	22	0	1	85.9649	0.651377	0.636364	483	34.8623	36.3636
5629	M	1	0.140351	0	Medicine-Preliminary	22	0	1	85.9649	0.651377	0.636364	488	34.8623	36.3636
5618	M	1	0.140351	0	Medicine-Primary Care	22	0	1	85.9649	0.651377	0.636364	490	34.8623	36.3636
5604	M	1	0.140351	0	Internal Medicine	22	0	1	85.9649	0.651377	0.636364	507	34.8623	36.3636
5620	M	1	0.140351	0	Medicine-Primary Care	22	0	1	85.9649	0.651377	0.636364	508	34.8623	36.3636
5619	M	1	0.140351	0	Medicine-Primary Care	22	0	1	85.9649	0.651377	0.636364	509	34.8623	36.3636
5921	N	3	0.140351	0	Internal Medicine	22	0	1	85.9649	0.77701	0.960526	283	22.299	3.94737
6622	S	3	0.140351	0	Medicine - Primary Care	22	0	1	85.9649	0.531846	0.379692	115	46.8154	62.0308
287	C	1	0.140625	0	Obstetrics-Gynecology	21	0	1	85.9375	0.402159	0.230769	86	59.7841	76.9231
942	G	1	0.140625	0	Obstetrics and Gynecology	21	0	1	85.9375	0.62236	0.62069	81	37.764	37.931
42	A	1	0.140845	0	Radiology-Diagnostic	21	0	1	85.9155	0.3438	0.202899	39	65.62	79.7101
348	C	1	0.140845	0	Radiology-Diagnostic	21	0	1	85.9155	0.402159	0.230769	131	59.7841	76.9231
1386	I	1	0.140845	0	Diagnostic Radiology	21	0	1	85.9155	0.637263	0.6	102	36.2737	40
1697	K	1	0.140845	0	Radiology	21	0	1	85.9155	0.413306	0.211324	73	58.6694	78.8676
748	F	1	0.141026	0	Child Neurology	21	0	1	85.8974	0.491173	0.407124	40	50.8827	59.2876
840	F	1	0.141026	0	Neurology	21	0	1	85.8974	0.491173	0.407124	154	50.8827	59.2876
1023	G	1	0.141176	0	Pathology-Anatomic and Clinical	21	0	1	85.8824	0.62236	0.62069	44	37.764	37.931
7440	B	1	0.141304	0	Pediatrics	23	0	1	85.8696	0.430323	0.210526	446	56.9677	78.9474
7527	C	1	0.141304	0	Pediatrics	23	0	1	85.8696	0.402159	0.230769	359	59.7841	76.9231
7842	E	1	0.141304	0	Pediatrics	23	0	1	85.8696	0.558432	0.44898	324	44.1568	55.102
8444	H	1	0.141304	0	Pediatrics	23	0	1	85.8696	0.549863	0.434783	389	45.0137	56.5217
8451	H	1	0.141304	0	Pediatrics	23	0	1	85.8696	0.549863	0.434783	418	45.0137	56.5217
9177	M	1	0.141304	0	Pediatrics	23	0	1	85.8696	0.651377	0.636364	758	34.8623	36.3636
10252	T	3	0.141304	0	Pediatrics	23	0	1	85.8696	0.726499	0.866795	453	27.3501	13.3205
956	G	1	0.141414	0	Pediatrics	21	0	1	85.8586	0.62236	0.62069	134	37.764	37.931
7360	B	1	0.141593	0	Internal Medicine	23	0	1	85.8407	0.430323	0.210526	357	56.9677	78.9474
7328	B	1	0.141593	0	Internal Medicine	23	0	1	85.8407	0.430323	0.210526	401	56.9677	78.9474
7939	F	1	0.141593	0	Internal Medicine	23	0	1	85.8407	0.491173	0.407124	402	50.8827	59.2876
8355	H	1	0.141593	0	Internal Medicine	23	0	1	85.8407	0.549863	0.434783	509	45.0137	56.5217
8377	H	1	0.141593	0	Internal Medicine	23	0	1	85.8407	0.549863	0.434783	532	45.0137	56.5217
9089	M	1	0.141593	0	Internal Medicine	23	0	1	85.8407	0.651377	0.636364	525	34.8623	36.3636
9088	M	1	0.141593	0	Internal Medicine	23	0	1	85.8407	0.651377	0.636364	539	34.8623	36.3636
9090	M	1	0.141593	0	Internal Medicine	23	0	1	85.8407	0.651377	0.636364	541	34.8623	36.3636
9110	M	1	0.141593	0	Internal Medicine	23	0	1	85.8407	0.651377	0.636364	571	34.8623	36.3636
9133	M	1	0.141593	0	Medicine-Preliminary	23	0	1	85.8407	0.651377	0.636364	598	34.8623	36.3636
9129	M	1	0.141593	0	Medicine-Primary Care	23	0	1	85.8407	0.651377	0.636364	604	34.8623	36.3636
9127	M	1	0.141593	0	Medicine-Primary Care	23	0	1	85.8407	0.651377	0.636364	612	34.8623	36.3636
9107	M	1	0.141593	0	Internal Medicine	23	0	1	85.8407	0.651377	0.636364	629	34.8623	36.3636
9112	M	1	0.141593	0	Internal Medicine	23	0	1	85.8407	0.651377	0.636364	640	34.8623	36.3636
9136	M	1	0.141593	0	Medicine-Preliminary	23	0	1	85.8407	0.651377	0.636364	657	34.8623	36.3636
9114	M	1	0.141593	0	Internal Medicine	23	0	1	85.8407	0.651377	0.636364	658	34.8623	36.3636
9130	M	1	0.141593	0	Medicine-Primary Care	23	0	1	85.8407	0.651377	0.636364	664	34.8623	36.3636
9134	M	1	0.141593	0	Medicine-Preliminary	23	0	1	85.8407	0.651377	0.636364	687	34.8623	36.3636
9108	M	1	0.141593	0	Internal Medicine	23	0	1	85.8407	0.651377	0.636364	696	34.8623	36.3636
9109	M	1	0.141593	0	Internal Medicine	23	0	1	85.8407	0.651377	0.636364	716	34.8623	36.3636
9135	M	1	0.141593	0	Medicine-Preliminary	23	0	1	85.8407	0.651377	0.636364	723	34.8623	36.3636
9115	M	1	0.141593	0	Internal Medicine	23	0	1	85.8407	0.651377	0.636364	732	34.8623	36.3636
9087	M	1	0.141593	0	Internal Medicine	23	0	1	85.8407	0.651377	0.636364	740	34.8623	36.3636
9128	M	1	0.141593	0	Medicine-Primary Care	23	0	1	85.8407	0.651377	0.636364	752	34.8623	36.3636
9113	M	1	0.141593	0	Internal Medicine	23	0	1	85.8407	0.651377	0.636364	771	34.8623	36.3636
9111	M	1	0.141593	0	Internal Medicine	23	0	1	85.8407	0.651377	0.636364	772	34.8623	36.3636
9755	P	3	0.141593	0	Internal Medicine, Primary	23	0	1	85.8407	0.719829	0.737374	385	28.0171	26.2626
3706	A	1	0.142857	0	Family Medicine	22	0	1	85.7143	0.3438	0.202899	94	65.62	79.7101
3892	B	1	0.142857	0	Family Medicine	22	0	1	85.7143	0.430323	0.210526	179	56.9677	78.9474
3900	B	1	0.142857	0	Family Medicine	22	0	1	85.7143	0.430323	0.210526	201	56.9677	78.9474
3864	B	1	0.142857	0	Family Medicine	22	0	1	85.7143	0.430323	0.210526	229	56.9677	78.9474
3889	B	1	0.142857	0	Family Medicine	22	0	1	85.7143	0.430323	0.210526	230	56.9677	78.9474
3880	B	1	0.142857	0	Family Medicine	22	0	1	85.7143	0.430323	0.210526	257	56.9677	78.9474
3776	B	1	0.142857	0	Family Medicine	22	0	1	85.7143	0.430323	0.210526	279	56.9677	78.9474
3806	B	1	0.142857	0	Family Medicine	22	0	1	85.7143	0.430323	0.210526	308	56.9677	78.9474
3981	C	1	0.142857	0	Dermatology	22	0	1	85.7143	0.402159	0.230769	239	59.7841	76.9231
8577	I	1	0.142857	0	Surgery	23	0	1	85.7143	0.637263	0.6	420	36.2737	40
8864	K	1	0.142857	0	Thoracic Surgery	23	0	1	85.7143	0.413306	0.211324	216	58.6694	78.8676
5463	L	1	0.142857	0	Dermatology	22	0	1	85.7143	0.45862	0.292308	176	54.138	70.7692
6305	Q	3	0.142857	0	Family Medicine	22	0	1	85.7143	0.690057	0.824141	265	30.9943	17.5859
6307	Q	3	0.142857	0	Family Medicine	22	0	1	85.7143	0.690057	0.824141	276	30.9943	17.5859
3752	A	1	0.144737	0	Surgery/Prelim	22	0	1	85.5263	0.3438	0.202899	113	65.62	79.7101
112	B	1	0.144737	0	Surgery	21	0	1	85.5263	0.430323	0.210526	51	56.9677	78.9474
231	B	1	0.144737	0	Surgery	21	0	1	85.5263	0.430323	0.210526	61	56.9677	78.9474
203	B	1	0.144737	0	Surgery	21	0	1	85.5263	0.430323	0.210526	93	56.9677	78.9474
144	B	1	0.144737	0	Surgery	21	0	1	85.5263	0.430323	0.210526	137	56.9677	78.9474
3811	B	1	0.144737	0	Surgery-General	22	0	1	85.5263	0.430323	0.210526	305	56.9677	78.9474
389	C	1	0.144737	0	General Surgery	21	0	1	85.5263	0.402159	0.230769	28	59.7841	76.9231
280	C	1	0.144737	0	General Surgery	21	0	1	85.5263	0.402159	0.230769	75	59.7841	76.9231
390	C	1	0.144737	0	General Surgery	21	0	1	85.5263	0.402159	0.230769	76	59.7841	76.9231
330	C	1	0.144737	0	General Surgery	21	0	1	85.5263	0.402159	0.230769	126	59.7841	76.9231
3952	C	1	0.144737	0	General Surgery	22	0	1	85.5263	0.402159	0.230769	181	59.7841	76.9231
4507	F	1	0.144737	0	Surgery?General	22	0	1	85.5263	0.491173	0.407124	281	50.8827	59.2876
1591	J	1	0.144737	0	Plastic Surgery	21	0	1	85.5263	0.417701	0.272727	89	58.2299	72.7273
1785	L	1	0.144737	0	Plastic Surgery	21	0	1	85.5263	0.45862	0.292308	42	54.138	70.7692
6056	O	3	0.144737	0	Plastic Surgery (Integrated)	22	0	1	85.5263	0.711321	0.710526	264	28.8679	28.9474
2845	Q	3	0.144737	0	Surgery-Preliminary	21	0	1	85.5263	0.690057	0.824141	154	30.9943	17.5859
3012	S	3	0.144737	0	General Surgery	21	0	1	85.5263	0.531846	0.379692	52	46.8154	62.0308
6646	S	3	0.144737	0	Plastic Surgery (Integrated)	22	0	1	85.5263	0.531846	0.379692	132	46.8154	62.0308
7499	C	1	0.144928	0	Radiology-Diagnostic	23	0	1	85.5072	0.402159	0.230769	308	59.7841	76.9231
7982	F	1	0.144928	0	Interventional Radiology (Integrated)	23	0	1	85.5072	0.491173	0.407124	410	50.8827	59.2876
9220	M	1	0.144928	0	Interventional Radiology	23	0	1	85.5072	0.651377	0.636364	580	34.8623	36.3636
9918	Q	3	0.144928	0	Radiology?Diagnostic	23	0	1	85.5072	0.690057	0.824141	497	30.9943	17.5859
137	B	1	0.145833	0	Orthopaedic Surgery	21	0	1	85.4167	0.430323	0.210526	155	56.9677	78.9474
4229	E	1	0.145833	0	Otolaryngology	22	0	1	85.4167	0.558432	0.44898	167	44.1568	55.102
4455	F	1	0.145833	0	Otolaryngology	22	0	1	85.4167	0.491173	0.407124	222	50.8827	59.2876
10104	S	3	0.145833	0	Orthopedic Surgery	23	0	1	85.4167	0.531846	0.379692	152	46.8154	62.0308
6947	U	3	0.145833	0	Orthopedic Surgery	22	0	1	85.4167	0.760424	0.885965	228	23.9576	11.4035
6566	R	3	0.146067	0	Psychiatry	22	0	1	85.3933	0.656192	0.60798	177	34.3808	39.202
6567	R	3	0.146067	0	Psychiatry	22	0	1	85.3933	0.656192	0.60798	214	34.3808	39.202
1398	I	1	0.146552	0	Medicine - Pediatrics	21	0	1	85.3448	0.637263	0.6	13	36.2737	40
1468	I	1	0.146552	0	Medicine-Pediatrics	21	0	1	85.3448	0.637263	0.6	25	36.2737	40
1426	I	1	0.146552	0	Internal Medicine	21	0	1	85.3448	0.637263	0.6	61	36.2737	40
1378	I	1	0.146552	0	Internal Medicine	21	0	1	85.3448	0.637263	0.6	85	36.2737	40
1451	I	1	0.146552	0	Medicine - Pediatrics	21	0	1	85.3448	0.637263	0.6	119	36.2737	40
3119	T	3	0.146552	0	Internal Medicine	21	0	1	85.3448	0.726499	0.866795	29	27.3501	13.3205
3124	T	3	0.146552	0	Internal Medicine	21	0	1	85.3448	0.726499	0.866795	69	27.3501	13.3205
3121	T	3	0.146552	0	Internal Medicine	21	0	1	85.3448	0.726499	0.866795	70	27.3501	13.3205
3123	T	3	0.146552	0	Internal Medicine	21	0	1	85.3448	0.726499	0.866795	151	27.3501	13.3205
3118	T	3	0.146552	0	Internal Medicine	21	0	1	85.3448	0.726499	0.866795	165	27.3501	13.3205
3122	T	3	0.146552	0	Internal Medicine	21	0	1	85.3448	0.726499	0.866795	171	27.3501	13.3205
3120	T	3	0.146552	0	Internal Medicine	21	0	1	85.3448	0.726499	0.866795	174	27.3501	13.3205
1730	L	1	0.147059	0	Ophthalmology	21	0	1	85.2941	0.45862	0.292308	77	54.138	70.7692
3687	A	1	0.147368	0	Pediatrics	22	0	1	85.2632	0.3438	0.202899	77	65.62	79.7101
3876	B	1	0.147368	0	Pediatrics	22	0	1	85.2632	0.430323	0.210526	186	56.9677	78.9474
5208	J	1	0.147368	0	Pediatrics	22	0	1	85.2632	0.417701	0.272727	160	58.2299	72.7273
6640	S	3	0.147368	0	Pediatrics	22	0	1	85.2632	0.531846	0.379692	113	46.8154	62.0308
3777	B	1	0.148148	0	Anesthesiology	22	0	1	85.1852	0.430323	0.210526	187	56.9677	78.9474
7486	C	1	0.148148	0	Anesthesiology	23	0	1	85.1852	0.402159	0.230769	270	59.7841	76.9231
7537	C	1	0.148148	0	Anesthesiology	23	0	1	85.1852	0.402159	0.230769	296	59.7841	76.9231
7498	C	1	0.148148	0	Anesthesiology	23	0	1	85.1852	0.402159	0.230769	298	59.7841	76.9231
7564	C	1	0.148148	0	Anesthesiology	23	0	1	85.1852	0.402159	0.230769	324	59.7841	76.9231
7568	C	1	0.148148	0	Anesthesiology	23	0	1	85.1852	0.402159	0.230769	376	59.7841	76.9231
7605	D	1	0.148148	0	Anesthesiology	23	0	1	85.1852	0.4667	0.325765	330	53.33	67.4235
4359	F	1	0.148148	0	Anesthesiology	22	0	1	85.1852	0.491173	0.407124	282	50.8827	59.2876
4360	F	1	0.148148	0	Anesthesiology	22	0	1	85.1852	0.491173	0.407124	340	50.8827	59.2876
7896	F	1	0.148148	0	Anesthesiology	23	0	1	85.1852	0.491173	0.407124	418	50.8827	59.2876
4548	G	1	0.148148	0	Anesthesiology/Clin Base Yr	22	0	1	85.1852	0.62236	0.62069	261	37.764	37.931
8943	L	1	0.148148	0	Anesthesiology	23	0	1	85.1852	0.45862	0.292308	260	54.138	70.7692
5496	M	1	0.148148	0	Anesthesiology	22	0	1	85.1852	0.651377	0.636364	284	34.8623	36.3636
5497	M	1	0.148148	0	Anesthesiology	22	0	1	85.1852	0.651377	0.636364	340	34.8623	36.3636
5499	M	1	0.148148	0	Anesthesiology	22	0	1	85.1852	0.651377	0.636364	341	34.8623	36.3636
5498	M	1	0.148148	0	Anesthesiology	22	0	1	85.1852	0.651377	0.636364	381	34.8623	36.3636
5500	M	1	0.148148	0	Anesthesiology	22	0	1	85.1852	0.651377	0.636364	433	34.8623	36.3636
5501	M	1	0.148148	0	Anesthesiology	22	0	1	85.1852	0.651377	0.636364	523	34.8623	36.3636
2660	P	3	0.148148	0	Neurosurgery	21	0	1	85.1852	0.719829	0.737374	91	28.0171	26.2626
9640	P	3	0.148148	0	Anesthesiology	23	0	1	85.1852	0.719829	0.737374	474	28.0171	26.2626
9950	R	3	0.148148	0	Anesthesiology	23	0	1	85.1852	0.656192	0.60798	349	34.3808	39.202
6593	S	3	0.148148	0	Anesthesiology	22	0	1	85.1852	0.531846	0.379692	136	46.8154	62.0308
8385	H	1	0.148649	0	Neruology	23	0	1	85.1351	0.549863	0.434783	540	45.0137	56.5217
9499	O	3	0.148649	0	Neurology	23	0	1	85.1351	0.711321	0.710526	444	28.8679	28.9474
4276	E	1	0.149123	0	Medicine-Preliminary	22	0	1	85.0877	0.558432	0.44898	162	44.1568	55.102
4195	E	1	0.149123	0	Internal Medicine	22	0	1	85.0877	0.558432	0.44898	169	44.1568	55.102
4213	E	1	0.149123	0	Medicine-Preliminary	22	0	1	85.0877	0.558432	0.44898	219	44.1568	55.102
4335	E	1	0.149123	0	Internal Medicine	22	0	1	85.0877	0.558432	0.44898	282	44.1568	55.102
4298	E	1	0.149123	0	Medicine-Pediatrics	22	0	1	85.0877	0.558432	0.44898	283	44.1568	55.102
4545	G	1	0.149123	0	Internal Medicine	22	0	1	85.0877	0.62236	0.62069	360	37.764	37.931
4952	I	1	0.149123	0	Internal Medicine	22	0	1	85.0877	0.637263	0.6	318	36.2737	40
5409	L	1	0.149123	0	Internal Medicine	22	0	1	85.0877	0.45862	0.292308	148	54.138	70.7692
5590	M	1	0.149123	0	Internal Medicine	22	0	1	85.0877	0.651377	0.636364	491	34.8623	36.3636
6059	O	3	0.149123	0	Internal Medicine	22	0	1	85.0877	0.711321	0.710526	289	28.8679	28.9474
6728	T	3	0.149123	0	Internal Medicine	22	0	1	85.0877	0.726499	0.866795	223	27.3501	13.3205
7668	D	1	0.149254	0	Obstetrics-Gynecology	23	0	1	85.0746	0.4667	0.325765	328	53.33	67.4235
9277	N	3	0.149254	0	Obstetrics-Gynecology	23	0	1	85.0746	0.77701	0.960526	469	22.299	3.94737
7248	A	1	0.149425	0	Pathology-Anatomic and Clinical	23	0	1	85.0575	0.3438	0.202899	176	65.62	79.7101
5182	J	1	0.15	0	Neurology	22	0	1	85	0.417701	0.272727	190	58.2299	72.7273
5392	L	1	0.15	0	Neurology	22	0	1	85	0.45862	0.292308	119	54.138	70.7692
5385	L	1	0.15	0	Neurology	22	0	1	85	0.45862	0.292308	134	54.138	70.7692
6755	T	3	0.15	0	Neurology	22	0	1	85	0.726499	0.866795	277	27.3501	13.3205
7288	A	1	0.150442	0	Internal Medicine	23	0	1	84.9557	0.3438	0.202899	188	65.62	79.7101
7528	C	1	0.150442	0	Internal Medicine	23	0	1	84.9557	0.402159	0.230769	277	59.7841	76.9231
7492	C	1	0.150442	0	Internal Medicine	23	0	1	84.9557	0.402159	0.230769	331	59.7841	76.9231
7579	C	1	0.150442	0	Internal Medicine	23	0	1	84.9557	0.402159	0.230769	335	59.7841	76.9231
7664	D	1	0.150442	0	Internal Medicine	23	0	1	84.9557	0.4667	0.325765	280	53.33	67.4235
7636	D	1	0.150442	0	Internal Medicine	23	0	1	84.9557	0.4667	0.325765	286	53.33	67.4235
7629	D	1	0.150442	0	Internal Medicine	23	0	1	84.9557	0.4667	0.325765	297	53.33	67.4235
7644	D	1	0.150442	0	Internal Medicine	23	0	1	84.9557	0.4667	0.325765	307	53.33	67.4235
7633	D	1	0.150442	0	Internal Medicine	23	0	1	84.9557	0.4667	0.325765	354	53.33	67.4235
7647	D	1	0.150442	0	Internal Medicine	23	0	1	84.9557	0.4667	0.325765	357	53.33	67.4235
7645	D	1	0.150442	0	Internal Medicine	23	0	1	84.9557	0.4667	0.325765	365	53.33	67.4235
7663	D	1	0.150442	0	Internal Medicine	23	0	1	84.9557	0.4667	0.325765	390	53.33	67.4235
7942	F	1	0.150442	0	Internal Medicine	23	0	1	84.9557	0.491173	0.407124	368	50.8827	59.2876
7941	F	1	0.150442	0	Internal Medicine	23	0	1	84.9557	0.491173	0.407124	430	50.8827	59.2876
7304	A	1	0.151515	0	Urology	23	0	1	84.8485	0.3438	0.202899	173	65.62	79.7101
4174	D	1	0.151515	0	Urology	22	0	1	84.8485	0.4667	0.325765	160	53.33	67.4235
1001	G	1	0.151515	0	Pediatrics	21	0	1	84.8485	0.62236	0.62069	30	37.764	37.931
995	G	1	0.151515	0	Pediatrics	21	0	1	84.8485	0.62236	0.62069	65	37.764	37.931
1010	G	1	0.151515	0	Pediatrics	21	0	1	84.8485	0.62236	0.62069	70	37.764	37.931
1030	G	1	0.151515	0	Pediatrics	21	0	1	84.8485	0.62236	0.62069	193	37.764	37.931
972	G	1	0.151515	0	Pediatrics	21	0	1	84.8485	0.62236	0.62069	211	37.764	37.931
4934	H	1	0.151515	0	Urology	22	0	1	84.8485	0.549863	0.434783	200	45.0137	56.5217
7349	B	1	0.152174	0	Pediatrics	23	0	1	84.7826	0.430323	0.210526	427	56.9677	78.9474
9181	M	1	0.152174	0	Pediatrics	23	0	1	84.7826	0.651377	0.636364	679	34.8623	36.3636
10042	R	3	0.152174	0	Pediatrics	23	0	1	84.7826	0.656192	0.60798	323	34.3808	39.202
10112	S	3	0.152174	0	Pediatrics – Medical Genetics	23	0	1	84.7826	0.531846	0.379692	160	46.8154	62.0308
3992	C	1	0.152778	0	Interventional Radiology	22	0	1	84.7222	0.402159	0.230769	153	59.7841	76.9231
68	A	1	0.153846	0	Anesthesiology	21	0	1	84.6154	0.3438	0.202899	67	65.62	79.7101
7291	A	1	0.153846	0	Ophthalmology	23	0	1	84.6154	0.3438	0.202899	220	65.62	79.7101
158	B	1	0.153846	0	Anesthesiology	21	0	1	84.6154	0.430323	0.210526	14	56.9677	78.9474
3943	C	1	0.153846	0	Ophthalmology	22	0	1	84.6154	0.402159	0.230769	176	59.7841	76.9231
7684	D	1	0.153846	0	Ophthalmology	23	0	1	84.6154	0.4667	0.325765	325	53.33	67.4235
711	E	1	0.153846	0	Anesthesiology	21	0	1	84.6154	0.558432	0.44898	88	44.1568	55.102
741	F	1	0.153846	0	Anesthesiology	21	0	1	84.6154	0.491173	0.407124	60	50.8827	59.2876
1871	M	1	0.153846	0	Emergency Medicine	21	0	1	84.6154	0.651377	0.636364	267	34.8623	36.3636
2465	O	3	0.153846	0	Anesthesiology	21	0	1	84.6154	0.711321	0.710526	46	28.8679	28.9474
2627	P	3	0.153846	0	Neurology	21	0	1	84.6154	0.719829	0.737374	58	28.0171	26.2626
2626	P	3	0.153846	0	Neurology	21	0	1	84.6154	0.719829	0.737374	140	28.0171	26.2626
2990	S	3	0.153846	0	Anesthesiology	21	0	1	84.6154	0.531846	0.379692	65	46.8154	62.0308
3100	T	3	0.153846	0	Emergency Medicine	21	0	1	84.6154	0.726499	0.866795	173	27.3501	13.3205
382	C	1	0.15493	0	Radiology-Diagnostic	21	0	1	84.507	0.402159	0.230769	32	59.7841	76.9231
73	A	1	0.155172	0	Internal Medicine	21	0	1	84.4828	0.3438	0.202899	3	65.62	79.7101
204	B	1	0.155172	0	Internal Medicine	21	0	1	84.4828	0.430323	0.210526	78	56.9677	78.9474
277	C	1	0.155172	0	Internal Medicine	21	0	1	84.4828	0.402159	0.230769	88	59.7841	76.9231
503	D	1	0.155172	0	Internal Medicine	21	0	1	84.4828	0.4667	0.325765	11	53.33	67.4235
805	F	1	0.155172	0	Internal Medicine	21	0	1	84.4828	0.491173	0.407124	177	50.8827	59.2876
1649	K	1	0.155172	0	Internal Medicine	21	0	1	84.4828	0.413306	0.211324	22	58.6694	78.8676
1648	K	1	0.155172	0	Internal Medicine	21	0	1	84.4828	0.413306	0.211324	33	58.6694	78.8676
1926	M	1	0.155172	0	Internal Medicine	21	0	1	84.4828	0.651377	0.636364	92	34.8623	36.3636
1925	M	1	0.155172	0	Internal Medicine	21	0	1	84.4828	0.651377	0.636364	193	34.8623	36.3636
2169	N	3	0.155172	0	Internal Medicine	21	0	1	84.4828	0.77701	0.960526	19	22.299	3.94737
7524	C	1	0.155556	0	Emergency Medicine	23	0	1	84.4444	0.402159	0.230769	350	59.7841	76.9231
10341	U	3	0.155556	0	Emergency Medicine	23	0	1	84.4444	0.760424	0.885965	364	23.9576	11.4035
8119	G	1	0.155844	0	General Surgery/Community	23	0	1	84.4156	0.62236	0.62069	516	37.764	37.931
8965	L	1	0.155844	0	Surgery	23	0	1	84.4156	0.45862	0.292308	307	54.138	70.7692
9235	M	1	0.155844	0	Surgery-General	23	0	1	84.4156	0.651377	0.636364	655	34.8623	36.3636
9922	Q	3	0.155844	0	Surgery?Preliminary	23	0	1	84.4156	0.690057	0.824141	460	30.9943	17.5859
10119	S	3	0.155844	0	Vascular Surgery	23	0	1	84.4156	0.531846	0.379692	161	46.8154	62.0308
676	E	1	0.15625	0	Obstetrics-Gynecology	21	0	1	84.375	0.558432	0.44898	125	44.1568	55.102
1664	K	1	0.15625	0	OB/GYN	21	0	1	84.375	0.413306	0.211324	75	58.6694	78.8676
3682	A	1	0.157303	0	Psychiatry	22	0	1	84.2697	0.3438	0.202899	85	65.62	79.7101
4481	F	1	0.157303	0	Psychiatry	22	0	1	84.2697	0.491173	0.407124	180	50.8827	59.2876
5364	L	1	0.157303	0	Psychiatry	22	0	1	84.2697	0.45862	0.292308	186	54.138	70.7692
5701	M	1	0.157303	0	Psychiatry	22	0	1	84.2697	0.651377	0.636364	391	34.8623	36.3636
6266	P	3	0.157303	0	Psychiatry	22	0	1	84.2697	0.719829	0.737374	337	28.0171	26.2626
3842	B	1	0.157895	0	Pediatrics	22	0	1	84.2105	0.430323	0.210526	209	56.9677	78.9474
3844	B	1	0.157895	0	Pediatrics	22	0	1	84.2105	0.430323	0.210526	253	56.9677	78.9474
3799	B	1	0.157895	0	Pediatrics	22	0	1	84.2105	0.430323	0.210526	271	56.9677	78.9474
3822	B	1	0.157895	0	Pediatrics	22	0	1	84.2105	0.430323	0.210526	273	56.9677	78.9474
3824	B	1	0.157895	0	Internal Medicine	22	0	1	84.2105	0.430323	0.210526	281	56.9677	78.9474
3831	B	1	0.157895	0	Pediatrics	22	0	1	84.2105	0.430323	0.210526	300	56.9677	78.9474
4002	C	1	0.157895	0	Plastic Surgery Integrated	22	0	1	84.2105	0.402159	0.230769	205	59.7841	76.9231
4127	D	1	0.157895	0	Internal Medicine	22	0	1	84.2105	0.4667	0.325765	170	53.33	67.4235
4123	D	1	0.157895	0	Internal Medicine	22	0	1	84.2105	0.4667	0.325765	191	53.33	67.4235
4165	D	1	0.157895	0	Plastics	22	0	1	84.2105	0.4667	0.325765	209	53.33	67.4235
4173	D	1	0.157895	0	Thoracic Surgery	22	0	1	84.2105	0.4667	0.325765	250	53.33	67.4235
4170	D	1	0.157895	0	General Surgery	22	0	1	84.2105	0.4667	0.325765	251	53.33	67.4235
4117	D	1	0.157895	0	Internal Medicine	22	0	1	84.2105	0.4667	0.325765	261	53.33	67.4235
4119	D	1	0.157895	0	Internal Medicine	22	0	1	84.2105	0.4667	0.325765	266	53.33	67.4235
4102	D	1	0.157895	0	Internal Medicine	22	0	1	84.2105	0.4667	0.325765	267	53.33	67.4235
654	E	1	0.157895	0	General Surgery	21	0	1	84.2105	0.558432	0.44898	10	44.1568	55.102
653	E	1	0.157895	0	General Surgery	21	0	1	84.2105	0.558432	0.44898	13	44.1568	55.102
1326	H	1	0.157895	0	Surgery	21	0	1	84.2105	0.549863	0.434783	28	45.0137	56.5217
4797	H	1	0.157895	0	Internal Medicine	22	0	1	84.2105	0.549863	0.434783	290	45.0137	56.5217
5294	K	1	0.157895	0	Internal Medicine	22	0	1	84.2105	0.413306	0.211324	112	58.6694	78.8676
5295	K	1	0.157895	0	Internal Medicine	22	0	1	84.2105	0.413306	0.211324	145	58.6694	78.8676
1753	L	1	0.157895	0	Surgery	21	0	1	84.2105	0.45862	0.292308	63	54.138	70.7692
1752	L	1	0.157895	0	Surgery	21	0	1	84.2105	0.45862	0.292308	69	54.138	70.7692
5666	M	1	0.157895	0	Pediatrics	22	0	1	84.2105	0.651377	0.636364	437	34.8623	36.3636
5800	N	3	0.157895	0	Pediatrics	22	0	1	84.2105	0.77701	0.960526	210	22.299	3.94737
5751	N	3	0.157895	0	Pediatrics	22	0	1	84.2105	0.77701	0.960526	243	22.299	3.94737
6406	Q	3	0.157895	0	Pediatrics	22	0	1	84.2105	0.690057	0.824141	245	30.9943	17.5859
6611	S	3	0.157895	0	Internal Medicine	22	0	1	84.2105	0.531846	0.379692	134	46.8154	62.0308
6612	S	3	0.157895	0	Internal Medicine	22	0	1	84.2105	0.531846	0.379692	142	46.8154	62.0308
6978	U	3	0.157895	0	Pediatrics	22	0	1	84.2105	0.760424	0.885965	173	23.9576	11.4035
7290	A	1	0.159292	0	Internal Medicine	23	0	1	84.0708	0.3438	0.202899	164	65.62	79.7101
7471	C	1	0.159292	0	Internal Medicine	23	0	1	84.0708	0.402159	0.230769	288	59.7841	76.9231
7553	C	1	0.159292	0	Internal Medicine-Pediatrics	23	0	1	84.0708	0.402159	0.230769	290	59.7841	76.9231
7551	C	1	0.159292	0	Internal Medicine	23	0	1	84.0708	0.402159	0.230769	295	59.7841	76.9231
7549	C	1	0.159292	0	Internal Medicine	23	0	1	84.0708	0.402159	0.230769	321	59.7841	76.9231
7520	C	1	0.159292	0	Internal Medicine	23	0	1	84.0708	0.402159	0.230769	323	59.7841	76.9231
7572	C	1	0.159292	0	Internal Medicine	23	0	1	84.0708	0.402159	0.230769	326	59.7841	76.9231
7484	C	1	0.159292	0	Internal Medicine	23	0	1	84.0708	0.402159	0.230769	341	59.7841	76.9231
7477	C	1	0.159292	0	Internal Medicine	23	0	1	84.0708	0.402159	0.230769	349	59.7841	76.9231
7517	C	1	0.159292	0	Internal Medicine	23	0	1	84.0708	0.402159	0.230769	369	59.7841	76.9231
7637	D	1	0.159292	0	Internal Medicine	23	0	1	84.0708	0.4667	0.325765	391	53.33	67.4235
7932	F	1	0.159292	0	Internal Medicine	23	0	1	84.0708	0.491173	0.407124	362	50.8827	59.2876
7934	F	1	0.159292	0	Internal Medicine	23	0	1	84.0708	0.491173	0.407124	420	50.8827	59.2876
7935	F	1	0.159292	0	Internal Medicine	23	0	1	84.0708	0.491173	0.407124	457	50.8827	59.2876
7933	F	1	0.159292	0	Internal Medicine	23	0	1	84.0708	0.491173	0.407124	476	50.8827	59.2876
8702	J	1	0.159292	0	Internal Medicine	23	0	1	84.0708	0.417701	0.272727	280	58.2299	72.7273
8697	J	1	0.159292	0	Internal Medicine	23	0	1	84.0708	0.417701	0.272727	289	58.2299	72.7273
9641	P	3	0.159292	0	Internal Medicine	23	0	1	84.0708	0.719829	0.737374	522	28.0171	26.2626
9992	R	3	0.159292	0	Internal Medicine	23	0	1	84.0708	0.656192	0.60798	393	34.3808	39.202
8263	G	1	0.15942	0	Radiology-Diagnostic	23	0	1	84.058	0.62236	0.62069	504	37.764	37.931
351	C	1	0.16	0	Family Medicine	21	0	1	84	0.402159	0.230769	19	59.7841	76.9231
591	E	1	0.16	0	Family Medicine	21	0	1	84	0.558432	0.44898	22	44.1568	55.102
8691	J	1	0.16	0	Family Medicine	23	0	1	84	0.417701	0.272727	284	58.2299	72.7273
9452	O	3	0.16	0	Family Medicine	23	0	1	84	0.711321	0.710526	436	28.8679	28.9474
2494	P	3	0.16	0	Family Medicine	21	0	1	84	0.719829	0.737374	40	28.0171	26.2626
218	B	1	0.16092	0	Psychiatry	21	0	1	83.908	0.430323	0.210526	109	56.9677	78.9474
7417	B	1	0.16092	0	Psychiatry	23	0	1	83.908	0.430323	0.210526	424	56.9677	78.9474
7378	B	1	0.16092	0	Psychiatry	23	0	1	83.908	0.430323	0.210526	434	56.9677	78.9474
7415	B	1	0.16092	0	Psychiatry	23	0	1	83.908	0.430323	0.210526	442	56.9677	78.9474
8841	K	1	0.16092	0	Pathology	23	0	1	83.908	0.413306	0.211324	225	58.6694	78.8676
2060	M	1	0.16092	0	Psychiatry	21	0	1	83.908	0.651377	0.636364	96	34.8623	36.3636
9904	Q	3	0.16092	0	Psychiatry	23	0	1	83.908	0.690057	0.824141	448	30.9943	17.5859
10405	U	3	0.16092	0	Psychiatry	23	0	1	83.908	0.760424	0.885965	325	23.9576	11.4035
9701	P	3	0.16129	0	Physical Medicine & Rehabilitation	23	0	1	83.871	0.719829	0.737374	396	28.0171	26.2626
6645	S	3	0.16129	0	Physical Medicine and Rehabilitation	22	0	1	83.871	0.531846	0.379692	111	46.8154	62.0308
375	C	1	0.161765	0	Ophthalmology	21	0	1	83.8235	0.402159	0.230769	36	59.7841	76.9231
413	C	1	0.161765	0	Ophthalmology	21	0	1	83.8235	0.402159	0.230769	97	59.7841	76.9231
279	C	1	0.161765	0	Ophthalmology	21	0	1	83.8235	0.402159	0.230769	130	59.7841	76.9231
7990	F	1	0.162162	0	Neurology	23	0	1	83.7838	0.491173	0.407124	390	50.8827	59.2876
10398	U	3	0.162162	0	Child Neurology	23	0	1	83.7838	0.760424	0.885965	379	23.9576	11.4035
4838	H	1	0.1625	0	Neurology	22	0	1	83.75	0.549863	0.434783	351	45.0137	56.5217
6758	T	3	0.1625	0	Neurology	22	0	1	83.75	0.726499	0.866795	241	27.3501	13.3205
6759	T	3	0.1625	0	Neurology	22	0	1	83.75	0.726499	0.866795	243	27.3501	13.3205
967	G	1	0.162791	0	Otolaryngology	21	0	1	83.7209	0.62236	0.62069	202	37.764	37.931
1265	H	1	0.162791	0	Otolaryngology	21	0	1	83.7209	0.549863	0.434783	121	45.0137	56.5217
706	E	1	0.163793	0	Internal Medicine	21	0	1	83.6207	0.558432	0.44898	4	44.1568	55.102
697	E	1	0.163793	0	Internal Medicine	21	0	1	83.6207	0.558432	0.44898	18	44.1568	55.102
642	E	1	0.163793	0	Internal Medicine	21	0	1	83.6207	0.558432	0.44898	31	44.1568	55.102
710	E	1	0.163793	0	Internal Medicine	21	0	1	83.6207	0.558432	0.44898	39	44.1568	55.102
690	E	1	0.163793	0	Internal Medicine	21	0	1	83.6207	0.558432	0.44898	40	44.1568	55.102
634	E	1	0.163793	0	Medicine-Preliminary	21	0	1	83.6207	0.558432	0.44898	80	44.1568	55.102
693	E	1	0.163793	0	Medicine-Pediatrics	21	0	1	83.6207	0.558432	0.44898	90	44.1568	55.102
582	E	1	0.163793	0	Medicine-Pediatrics	21	0	1	83.6207	0.558432	0.44898	110	44.1568	55.102
716	E	1	0.163793	0	Internal Medicine	21	0	1	83.6207	0.558432	0.44898	116	44.1568	55.102
617	E	1	0.163793	0	Medicine-Pediatrics	21	0	1	83.6207	0.558432	0.44898	120	44.1568	55.102
699	E	1	0.163793	0	Internal Medicine	21	0	1	83.6207	0.558432	0.44898	143	44.1568	55.102
704	E	1	0.163793	0	Internal Medicine	21	0	1	83.6207	0.558432	0.44898	145	44.1568	55.102
958	G	1	0.163793	0	Internal Medicine	21	0	1	83.6207	0.62236	0.62069	48	37.764	37.931
1480	I	1	0.163793	0	Internal Medicine	21	0	1	83.6207	0.637263	0.6	95	36.2737	40
2566	P	3	0.163793	0	Internal Medicine	21	0	1	83.6207	0.719829	0.737374	78	28.0171	26.2626
2751	Q	3	0.163793	0	Internal Medicine	21	0	1	83.6207	0.690057	0.824141	28	30.9943	17.5859
3143	T	3	0.163793	0	Internal Medicine	21	0	1	83.6207	0.726499	0.866795	154	27.3501	13.3205
8897	L	1	0.164179	0	Obstetrics & Gynecology	23	0	1	83.5821	0.45862	0.292308	230	54.138	70.7692
2467	O	3	0.164706	0	Pathology	21	0	1	83.5294	0.711321	0.710526	45	28.8679	28.9474
58	A	1	0.166667	0	Neurological Surgery	21	0	1	83.3333	0.3438	0.202899	51	65.62	79.7101
3740	A	1	0.166667	0	Interventional Radiology (Integrated)	22	0	1	83.3333	0.3438	0.202899	96	65.62	79.7101
3741	A	1	0.166667	0	Anesthesiology	22	0	1	83.3333	0.3438	0.202899	137	65.62	79.7101
3886	B	1	0.166667	0	Orthopedic Surgery	22	0	1	83.3333	0.430323	0.210526	222	56.9677	78.9474
7381	B	1	0.166667	0	Anesthesiology	23	0	1	83.3333	0.430323	0.210526	317	56.9677	78.9474
[truncated: 8,023 more rows]

## Sheet: Hospital Matches
Student ID (1 to 10688)	School ID (A to U)	Quintile (Top=1, middle =3)	Score-Residency percentile/100	Acceoted top 10%ile residency (0=no, 1=yes)	Year	Program MD=0, MSTP=1, MDPhD=2	Hospital=0 clinical specialty = 1	100 minus percentile
10481	A	1	0.0289855	1	23	1	0	97.1014
3434	A	1	0.0322581	1	21	1	0	96.7742
3436	A	1	0.0322581	1	21	1	0	96.7742
6997	A	1	0.0350877	1	22	1	0	96.4912
6998	A	1	0.0350877	1	22	1	0	96.4912
3435	A	1	0.241935	0	21	1	0	75.8065
10486	A	1	0.0144928	1	23	0	0	98.5507
10487	A	1	0.0144928	1	23	0	0	98.5507
7002	A	1	0.0175439	1	22	0	0	98.2456
7004	A	1	0.0175439	1	22	0	0	98.2456
10483	A	1	0.0289855	1	23	0	0	97.1014
10484	A	1	0.0289855	1	23	0	0	97.1014
10485	A	1	0.0289855	1	23	0	0	97.1014
10490	A	1	0.0289855	1	23	0	0	97.1014
7000	A	1	0.0350877	1	22	0	0	96.4912
7001	A	1	0.0350877	1	22	0	0	96.4912
7003	A	1	0.0350877	1	22	0	0	96.4912
7005	A	1	0.0350877	1	22	0	0	96.4912
3437	A	1	0.0806452	1	21	0	0	91.9355
3439	A	1	0.0806452	1	21	0	0	91.9355
3442	A	1	0.0806452	1	21	0	0	91.9355
6999	A	1	0.0877193	1	22	0	0	91.2281
7006	A	1	0.0877193	1	22	0	0	91.2281
7007	A	1	0.140351	0	22	0	0	85.9649
10488	A	1	0.173913	0	23	0	0	82.6087
10482	A	1	0.333333	0	23	0	0	66.6667
10489	A	1	0.333333	0	23	0	0	66.6667
3441	A	1	0.5	0	21	0	0	50
3440	A	1	0.580645	0	21	0	0	41.9355
3438	A	1	0.612903	0	21	0	0	38.7097
3444	B	1	0.016129	1	21	1	0	98.3871
3445	B	1	0.016129	1	21	1	0	98.3871
7008	B	1	0.0175439	1	22	1	0	98.2456
10491	B	1	0.0289855	1	23	1	0	97.1014
10492	B	1	0.0289855	1	23	1	0	97.1014
10493	B	1	0.0289855	1	23	1	0	97.1014
3443	B	1	0.0322581	1	21	1	0	96.7742
7009	B	1	0.245614	0	22	1	0	75.4386
10495	B	1	0.0144928	1	23	0	0	98.5507
10497	B	1	0.0144928	1	23	0	0	98.5507
10506	B	1	0.0144928	1	23	0	0	98.5507
10508	B	1	0.0144928	1	23	0	0	98.5507
10509	B	1	0.0144928	1	23	0	0	98.5507
3448	B	1	0.016129	1	21	0	0	98.3871
3450	B	1	0.016129	1	21	0	0	98.3871
7010	B	1	0.0175439	1	22	0	0	98.2456
7011	B	1	0.0175439	1	22	0	0	98.2456
10498	B	1	0.0289855	1	23	0	0	97.1014
10500	B	1	0.0289855	1	23	0	0	97.1014
10501	B	1	0.0289855	1	23	0	0	97.1014
10502	B	1	0.0289855	1	23	0	0	97.1014
10504	B	1	0.0289855	1	23	0	0	97.1014
10507	B	1	0.0289855	1	23	0	0	97.1014
3449	B	1	0.0322581	1	21	0	0	96.7742
3451	B	1	0.0322581	1	21	0	0	96.7742
7015	B	1	0.0350877	1	22	0	0	96.4912
10494	B	1	0.115942	0	23	0	0	88.4058
10496	B	1	0.115942	0	23	0	0	88.4058
10503	B	1	0.115942	0	23	0	0	88.4058
3446	B	1	0.129032	0	21	0	0	87.0968
3447	B	1	0.129032	0	21	0	0	87.0968
7013	B	1	0.140351	0	22	0	0	85.9649
7014	B	1	0.140351	0	22	0	0	85.9649
7016	B	1	0.140351	0	22	0	0	85.9649
7012	B	1	0.403509	0	22	0	0	59.6491
10505	B	1	0.463768	0	23	0	0	53.6232
10499	B	1	0.565217	0	23	0	0	43.4783
3452	C	1	0.0322581	1	21	1	0	96.7742
7017	C	1	0.0350877	1	22	1	0	96.4912
7018	C	1	0.0350877	1	22	1	0	96.4912
3454	C	1	0.016129	1	21	0	0	98.3871
3463	C	1	0.016129	1	21	0	0	98.3871
7025	C	1	0.0175439	1	22	0	0	98.2456
10515	C	1	0.0289855	1	23	0	0	97.1014
3453	C	1	0.0322581	1	21	0	0	96.7742
7019	C	1	0.0350877	1	22	0	0	96.4912
7028	C	1	0.0350877	1	22	0	0	96.4912
10513	C	1	0.0724638	1	23	0	0	92.7536
3461	C	1	0.0806452	1	21	0	0	91.9355
7022	C	1	0.0877193	1	22	0	0	91.2281
7024	C	1	0.0877193	1	22	0	0	91.2281
3462	C	1	0.129032	0	21	0	0	87.0968
10510	C	1	0.188406	0	23	0	0	81.1594
3458	C	1	0.241935	0	21	0	0	75.8065
3455	C	1	0.258065	0	21	0	0	74.1935
3459	C	1	0.258065	0	21	0	0	74.1935
3460	C	1	0.258065	0	21	0	0	74.1935
7023	C	1	0.298246	0	22	0	0	70.1754
7026	C	1	0.298246	0	22	0	0	70.1754
7027	C	1	0.298246	0	22	0	0	70.1754
7029	C	1	0.298246	0	22	0	0	70.1754
10512	C	1	0.333333	0	23	0	0	66.6667
10514	C	1	0.333333	0	23	0	0	66.6667
10517	C	1	0.333333	0	23	0	0	66.6667
10511	C	1	0.391304	0	23	0	0	60.8696
3457	C	1	0.435484	0	21	0	0	56.4516
3456	C	1	0.5	0	21	0	0	50
10516	C	1	0.565217	0	23	0	0	43.4783
7020	C	1	0.736842	0	22	0	0	26.3158
7021	C	1	0.736842	0	22	0	0	26.3158
10518	D	1	0.0289855	1	23	1	0	97.1014
10519	D	1	0.0144928	1	23	0	0	98.5507
10520	D	1	0.0144928	1	23	0	0	98.5507
10521	D	1	0.0144928	1	23	0	0	98.5507
10522	D	1	0.0144928	1	23	0	0	98.5507
10525	D	1	0.0144928	1	23	0	0	98.5507
7033	D	1	0.0175439	1	22	0	0	98.2456
7035	D	1	0.0175439	1	22	0	0	98.2456
3464	D	1	0.0322581	1	21	0	0	96.7742
3472	D	1	0.0322581	1	21	0	0	96.7742
7032	D	1	0.0350877	1	22	0	0	96.4912
7034	D	1	0.0350877	1	22	0	0	96.4912
3465	D	1	0.0806452	1	21	0	0	91.9355
3471	D	1	0.0806452	1	21	0	0	91.9355
7030	D	1	0.0877193	1	22	0	0	91.2281
7031	D	1	0.0877193	1	22	0	0	91.2281
7036	D	1	0.0877193	1	22	0	0	91.2281
10526	D	1	0.115942	0	23	0	0	88.4058
3468	D	1	0.129032	0	21	0	0	87.0968
10523	D	1	0.188406	0	23	0	0	81.1594
3467	D	1	0.225806	0	21	0	0	77.4194
3470	D	1	0.258065	0	21	0	0	74.1935
10524	D	1	0.318841	0	23	0	0	68.1159
3466	D	1	0.612903	0	21	0	0	38.7097
3469	D	1	0.774194	0	21	0	0	22.5806
10527	E	1	0.0144928	1	23	1	0	98.5507
10528	E	1	0.0289855	1	23	1	0	97.1014
3473	E	1	0.0322581	1	21	1	0	96.7742
10530	E	1	0.0144928	1	23	0	0	98.5507
10536	E	1	0.0144928	1	23	0	0	98.5507
7046	E	1	0.0175439	1	22	0	0	98.2456
7049	E	1	0.0175439	1	22	0	0	98.2456
10531	E	1	0.0289855	1	23	0	0	97.1014
10534	E	1	0.0289855	1	23	0	0	97.1014
3487	E	1	0.0322581	1	21	0	0	96.7742
7041	E	1	0.0350877	1	22	0	0	96.4912
10529	E	1	0.0724638	1	23	0	0	92.7536
10533	E	1	0.0724638	1	23	0	0	92.7536
10535	E	1	0.0724638	1	23	0	0	92.7536
3490	E	1	0.0806452	1	21	0	0	91.9355
3493	E	1	0.0806452	1	21	0	0	91.9355
7037	E	1	0.0877193	1	22	0	0	91.2281
7040	E	1	0.0877193	1	22	0	0	91.2281
7051	E	1	0.0877193	1	22	0	0	91.2281
10538	E	1	0.173913	0	23	0	0	82.6087
3477	E	1	0.225806	0	21	0	0	77.4194
3489	E	1	0.225806	0	21	0	0	77.4194
7039	E	1	0.245614	0	22	0	0	75.4386
7044	E	1	0.245614	0	22	0	0	75.4386
7045	E	1	0.245614	0	22	0	0	75.4386
3479	E	1	0.258065	0	21	0	0	74.1935
3483	E	1	0.258065	0	21	0	0	74.1935
3494	E	1	0.290323	0	21	0	0	70.9677
7048	E	1	0.315789	0	22	0	0	68.4211
3488	E	1	0.33871	0	21	0	0	66.129
7038	E	1	0.526316	0	22	0	0	47.3684
7042	E	1	0.526316	0	22	0	0	47.3684
7043	E	1	0.526316	0	22	0	0	47.3684
7047	E	1	0.526316	0	22	0	0	47.3684
7050	E	1	0.526316	0	22	0	0	47.3684
7052	E	1	0.526316	0	22	0	0	47.3684
3475	E	1	0.580645	0	21	0	0	41.9355
3476	E	1	0.580645	0	21	0	0	41.9355
3478	E	1	0.580645	0	21	0	0	41.9355
3480	E	1	0.580645	0	21	0	0	41.9355
3481	E	1	0.580645	0	21	0	0	41.9355
3482	E	1	0.580645	0	21	0	0	41.9355
3484	E	1	0.580645	0	21	0	0	41.9355
3486	E	1	0.580645	0	21	0	0	41.9355
3492	E	1	0.580645	0	21	0	0	41.9355
3491	E	1	0.612903	0	21	0	0	38.7097
3485	E	1	0.629032	0	21	0	0	37.0968
10532	E	1	0.710145	0	23	0	0	28.9855
10537	E	1	0.710145	0	23	0	0	28.9855
10539	E	1	0.710145	0	23	0	0	28.9855
3474	E	1	0.774194	0	21	0	0	22.5806
7053	F	1	0.0175439	1	22	1	0	98.2456
7054	F	1	0.0175439	1	22	1	0	98.2456
10543	F	1	0.0144928	1	23	0	0	98.5507
10544	F	1	0.0144928	1	23	0	0	98.5507
10545	F	1	0.0144928	1	23	0	0	98.5507
10551	F	1	0.0144928	1	23	0	0	98.5507
3495	F	1	0.016129	1	21	0	0	98.3871
3499	F	1	0.016129	1	21	0	0	98.3871
3505	F	1	0.016129	1	21	0	0	98.3871
3513	F	1	0.016129	1	21	0	0	98.3871
3514	F	1	0.016129	1	21	0	0	98.3871
7056	F	1	0.0175439	1	22	0	0	98.2456
7057	F	1	0.0175439	1	22	0	0	98.2456
7067	F	1	0.0175439	1	22	0	0	98.2456
7068	F	1	0.0175439	1	22	0	0	98.2456
10541	F	1	0.0289855	1	23	0	0	97.1014
10549	F	1	0.0289855	1	23	0	0	97.1014
10552	F	1	0.0289855	1	23	0	0	97.1014
3503	F	1	0.0322581	1	21	0	0	96.7742
3506	F	1	0.0322581	1	21	0	0	96.7742
3516	F	1	0.0322581	1	21	0	0	96.7742
7059	F	1	0.0350877	1	22	0	0	96.4912
7060	F	1	0.0350877	1	22	0	0	96.4912
7065	F	1	0.0350877	1	22	0	0	96.4912
10540	F	1	0.0724638	1	23	0	0	92.7536
10542	F	1	0.0724638	1	23	0	0	92.7536
10548	F	1	0.0724638	1	23	0	0	92.7536
10554	F	1	0.0724638	1	23	0	0	92.7536
3497	F	1	0.0806452	1	21	0	0	91.9355
3500	F	1	0.0806452	1	21	0	0	91.9355
3501	F	1	0.0806452	1	21	0	0	91.9355
3502	F	1	0.0806452	1	21	0	0	91.9355
3507	F	1	0.0806452	1	21	0	0	91.9355
3508	F	1	0.0806452	1	21	0	0	91.9355
7061	F	1	0.0877193	1	22	0	0	91.2281
7069	F	1	0.0877193	1	22	0	0	91.2281
10546	F	1	0.115942	0	23	0	0	88.4058
3504	F	1	0.129032	0	21	0	0	87.0968
3512	F	1	0.129032	0	21	0	0	87.0968
10547	F	1	0.173913	0	23	0	0	82.6087
3498	F	1	0.225806	0	21	0	0	77.4194
7055	F	1	0.245614	0	22	0	0	75.4386
3510	F	1	0.258065	0	21	0	0	74.1935
3511	F	1	0.258065	0	21	0	0	74.1935
3496	F	1	0.290323	0	21	0	0	70.9677
3509	F	1	0.290323	0	21	0	0	70.9677
7062	F	1	0.298246	0	22	0	0	70.1754
7063	F	1	0.298246	0	22	0	0	70.1754
7058	F	1	0.315789	0	22	0	0	68.4211
10550	F	1	0.333333	0	23	0	0	66.6667
10553	F	1	0.333333	0	23	0	0	66.6667
7064	F	1	0.421053	0	22	0	0	57.8947
7066	F	1	0.45614	0	22	0	0	54.386
3515	F	1	0.5	0	21	0	0	50
10555	G	1	0.0289855	1	23	1	0	97.1014
10562	G	1	0.0144928	1	23	0	0	98.5507
3518	G	1	0.016129	1	21	0	0	98.3871
3524	G	1	0.016129	1	21	0	0	98.3871
10556	G	1	0.0289855	1	23	0	0	97.1014
10558	G	1	0.0289855	1	23	0	0	97.1014
10559	G	1	0.0289855	1	23	0	0	97.1014
10561	G	1	0.0289855	1	23	0	0	97.1014
10564	G	1	0.0289855	1	23	0	0	97.1014
3517	G	1	0.0322581	1	21	0	0	96.7742
3525	G	1	0.0322581	1	21	0	0	96.7742
7076	G	1	0.0350877	1	22	0	0	96.4912
3522	G	1	0.129032	0	21	0	0	87.0968
3521	G	1	0.225806	0	21	0	0	77.4194
7073	G	1	0.315789	0	22	0	0	68.4211
10557	G	1	0.333333	0	23	0	0	66.6667
10560	G	1	0.333333	0	23	0	0	66.6667
10563	G	1	0.333333	0	23	0	0	66.6667
3519	G	1	0.33871	0	21	0	0	66.129
3520	G	1	0.33871	0	21	0	0	66.129
3529	G	1	0.33871	0	21	0	0	66.129
7072	G	1	0.350877	0	22	0	0	64.9123
7075	G	1	0.350877	0	22	0	0	64.9123
7077	G	1	0.350877	0	22	0	0	64.9123
3526	G	1	0.612903	0	21	0	0	38.7097
3528	G	1	0.612903	0	21	0	0	38.7097
7070	G	1	0.631579	0	22	0	0	36.8421
7074	G	1	0.631579	0	22	0	0	36.8421
7071	G	1	0.736842	0	22	0	0	26.3158
3527	G	1	0.741935	0	21	0	0	25.8065
3523	G	1	0.774194	0	21	0	0	22.5806
10565	H	1	0.0144928	1	23	1	0	98.5507
10566	H	1	0.0144928	1	23	1	0	98.5507
10567	H	1	0.0144928	1	23	0	0	98.5507
3530	H	1	0.016129	1	21	0	0	98.3871
3532	H	1	0.016129	1	21	0	0	98.3871
7078	H	1	0.0175439	1	22	0	0	98.2456
7085	H	1	0.0350877	1	22	0	0	96.4912
10568	H	1	0.0724638	1	23	0	0	92.7536
10570	H	1	0.0724638	1	23	0	0	92.7536
3531	H	1	0.0806452	1	21	0	0	91.9355
3533	H	1	0.0806452	1	21	0	0	91.9355
7079	H	1	0.0877193	1	22	0	0	91.2281
7080	H	1	0.140351	0	22	0	0	85.9649
10569	H	1	0.173913	0	23	0	0	82.6087
7084	H	1	0.245614	0	22	0	0	75.4386
7082	H	1	0.421053	0	22	0	0	57.8947
7081	H	1	0.736842	0	22	0	0	26.3158
7083	H	1	1	0	22	0	0	0
7086	I	1	0.0350877	1	22	1	0	96.4912
3539	I	1	0.016129	1	21	0	0	98.3871
3538	I	1	0.0322581	1	21	0	0	96.7742
3537	I	1	0.0806452	1	21	0	0	91.9355
3534	I	1	0.129032	0	21	0	0	87.0968
3536	I	1	0.129032	0	21	0	0	87.0968
3535	I	1	0.225806	0	21	0	0	77.4194
10571	I	1	0.318841	0	23	0	0	68.1159
7087	I	1	0.526316	0	22	0	0	47.3684
10572	I	1	0.710145	0	23	0	0	28.9855
10574	J	1	0.0289855	1	23	1	0	97.1014
10573	J	1	0.231884	0	23	1	0	76.8116
3540	J	1	0.693548	0	21	1	0	30.6452
10580	J	1	0.0144928	1	23	0	0	98.5507
3541	J	1	0.016129	1	21	0	0	98.3871
3548	J	1	0.016129	1	21	0	0	98.3871
7098	J	1	0.0175439	1	22	0	0	98.2456
10579	J	1	0.0289855	1	23	0	0	97.1014
3545	J	1	0.0322581	1	21	0	0	96.7742
7089	J	1	0.0350877	1	22	0	0	96.4912
7094	J	1	0.0350877	1	22	0	0	96.4912
7100	J	1	0.0350877	1	22	0	0	96.4912
7101	J	1	0.0350877	1	22	0	0	96.4912
10575	J	1	0.0724638	1	23	0	0	92.7536
10577	J	1	0.0724638	1	23	0	0	92.7536
7088	J	1	0.0877193	1	22	0	0	91.2281
7091	J	1	0.0877193	1	22	0	0	91.2281
7092	J	1	0.0877193	1	22	0	0	91.2281
7093	J	1	0.0877193	1	22	0	0	91.2281
7096	J	1	0.0877193	1	22	0	0	91.2281
10576	J	1	0.115942	0	23	0	0	88.4058
3544	J	1	0.129032	0	21	0	0	87.0968
3549	J	1	0.129032	0	21	0	0	87.0968
7097	J	1	0.210526	0	22	0	0	78.9474
10578	J	1	0.217391	0	23	0	0	78.2609
7090	J	1	0.245614	0	22	0	0	75.4386
7099	J	1	0.245614	0	22	0	0	75.4386
3542	J	1	0.33871	0	21	0	0	66.129
3547	J	1	0.580645	0	21	0	0	41.9355
3543	J	1	0.612903	0	21	0	0	38.7097
7095	J	1	0.631579	0	22	0	0	36.8421
3546	J	1	0.774194	0	21	0	0	22.5806
10581	K	1	0.0144928	1	23	1	0	98.5507
7102	K	1	0.0175439	1	22	1	0	98.2456
10582	K	1	0.0289855	1	23	1	0	97.1014
3550	K	1	0.0322581	1	21	1	0	96.7742
10583	K	1	0.115942	0	23	1	0	88.4058
10584	K	1	0.0144928	1	23	0	0	98.5507
3552	K	1	0.016129	1	21	0	0	98.3871
3557	K	1	0.016129	1	21	0	0	98.3871
3558	K	1	0.016129	1	21	0	0	98.3871
3561	K	1	0.016129	1	21	0	0	98.3871
7104	K	1	0.0175439	1	22	0	0	98.2456
7105	K	1	0.0175439	1	22	0	0	98.2456
7107	K	1	0.0175439	1	22	0	0	98.2456
10585	K	1	0.0289855	1	23	0	0	97.1014
3551	K	1	0.0322581	1	21	0	0	96.7742
3556	K	1	0.0322581	1	21	0	0	96.7742
7106	K	1	0.0350877	1	22	0	0	96.4912
10590	K	1	0.0434783	1	23	0	0	95.6522
10591	K	1	0.0434783	1	23	0	0	95.6522
10592	K	1	0.0434783	1	23	0	0	95.6522
10593	K	1	0.0434783	1	23	0	0	95.6522
10586	K	1	0.0724638	1	23	0	0	92.7536
3554	K	1	0.0806452	1	21	0	0	91.9355
3555	K	1	0.0806452	1	21	0	0	91.9355
3559	K	1	0.0806452	1	21	0	0	91.9355
7103	K	1	0.0877193	1	22	0	0	91.2281
10589	K	1	0.115942	0	23	0	0	88.4058
10594	K	1	0.115942	0	23	0	0	88.4058
3553	K	1	0.129032	0	21	0	0	87.0968
10588	K	1	0.173913	0	23	0	0	82.6087
3560	K	1	0.258065	0	21	0	0	74.1935
7109	K	1	0.421053	0	22	0	0	57.8947
10587	K	1	0.826087	0	23	0	0	17.3913
7108	K	1	0.912281	0	22	0	0	8.77193
7111	L	1	0.0175439	1	22	1	0	98.2456
10595	L	1	0.0289855	1	23	1	0	97.1014
10596	L	1	0.0289855	1	23	1	0	97.1014
7110	L	1	0.0350877	1	22	1	0	96.4912
10604	L	1	0.0144928	1	23	0	0	98.5507
10605	L	1	0.0144928	1	23	0	0	98.5507
3565	L	1	0.016129	1	21	0	0	98.3871
3566	L	1	0.016129	1	21	0	0	98.3871
7113	L	1	0.0175439	1	22	0	0	98.2456
7117	L	1	0.0175439	1	22	0	0	98.2456
7118	L	1	0.0175439	1	22	0	0	98.2456
10601	L	1	0.0289855	1	23	0	0	97.1014
10602	L	1	0.0289855	1	23	0	0	97.1014
10603	L	1	0.0289855	1	23	0	0	97.1014
3563	L	1	0.0322581	1	21	0	0	96.7742
7119	L	1	0.0350877	1	22	0	0	96.4912
7120	L	1	0.0350877	1	22	0	0	96.4912
7123	L	1	0.0350877	1	22	0	0	96.4912
7125	L	1	0.0350877	1	22	0	0	96.4912
10598	L	1	0.0724638	1	23	0	0	92.7536
10599	L	1	0.0724638	1	23	0	0	92.7536
10600	L	1	0.0724638	1	23	0	0	92.7536
3562	L	1	0.0806452	1	21	0	0	91.9355
7112	L	1	0.0877193	1	22	0	0	91.2281
7122	L	1	0.0877193	1	22	0	0	91.2281
7124	L	1	0.0877193	1	22	0	0	91.2281
10597	L	1	0.115942	0	23	0	0	88.4058
3564	L	1	0.129032	0	21	0	0	87.0968
7116	L	1	0.140351	0	22	0	0	85.9649
7121	L	1	0.210526	0	22	0	0	78.9474
7115	L	1	0.298246	0	22	0	0	70.1754
7114	L	1	0.526316	0	22	0	0	47.3684
3567	M	1	0.016129	1	21	1	0	98.3871
3568	M	1	0.0322581	1	21	1	0	96.7742
10607	M	1	0.0144928	1	23	0	0	98.5507
3570	M	1	0.016129	1	21	0	0	98.3871
3580	M	1	0.016129	1	21	0	0	98.3871
7134	M	1	0.0175439	1	22	0	0	98.2456
10612	M	1	0.0289855	1	23	0	0	97.1014
7135	M	1	0.0350877	1	22	0	0	96.4912
7136	M	1	0.0350877	1	22	0	0	96.4912
7137	M	1	0.0350877	1	22	0	0	96.4912
3569	M	1	0.129032	0	21	0	0	87.0968
10611	M	1	0.173913	0	23	0	0	82.6087
3571	M	1	0.225806	0	21	0	0	77.4194
10606	M	1	0.275362	0	23	0	0	72.4638
3572	M	1	0.33871	0	21	0	0	66.129
3573	M	1	0.33871	0	21	0	0	66.129
3575	M	1	0.33871	0	21	0	0	66.129
7126	M	1	0.350877	0	22	0	0	64.9123
7139	M	1	0.403509	0	22	0	0	59.6491
3574	M	1	0.419355	0	21	0	0	58.0645
7127	M	1	0.526316	0	22	0	0	47.3684
10609	M	1	0.565217	0	23	0	0	43.4783
10610	M	1	0.565217	0	23	0	0	43.4783
3576	M	1	0.612903	0	21	0	0	38.7097
3577	M	1	0.612903	0	21	0	0	38.7097
3578	M	1	0.612903	0	21	0	0	38.7097
3579	M	1	0.612903	0	21	0	0	38.7097
3582	M	1	0.612903	0	21	0	0	38.7097
3583	M	1	0.612903	0	21	0	0	38.7097
3584	M	1	0.612903	0	21	0	0	38.7097
7128	M	1	0.631579	0	22	0	0	36.8421
7129	M	1	0.631579	0	22	0	0	36.8421
7130	M	1	0.631579	0	22	0	0	36.8421
7131	M	1	0.631579	0	22	0	0	36.8421
7132	M	1	0.631579	0	22	0	0	36.8421
7133	M	1	0.631579	0	22	0	0	36.8421
7138	M	1	0.631579	0	22	0	0	36.8421
7140	M	1	0.631579	0	22	0	0	36.8421
10608	M	1	0.681159	0	23	0	0	31.8841
3581	M	1	0.951613	0	21	0	0	4.83871
10613	N	3	0.0289855	1	23	2	0	97.1014
3590	N	3	0.016129	1	21	0	0	98.3871
3589	N	3	0.0806452	1	21	0	0	91.9355
3587	N	3	0.129032	0	21	0	0	87.0968
7142	N	3	0.298246	0	22	0	0	70.1754
10614	N	3	0.333333	0	23	0	0	66.6667
3586	N	3	0.435484	0	21	0	0	56.4516
3588	N	3	0.5	0	21	0	0	50
7141	N	3	0.754386	0	22	0	0	24.5614
3585	N	3	0.951613	0	21	0	0	4.83871
3591	O	3	0.129032	0	21	2	0	87.0968
10623	O	3	0.0144928	1	23	0	0	98.5507
7143	O	3	0.0175439	1	22	0	0	98.2456
10625	O	3	0.0289855	1	23	0	0	97.1014
3597	O	3	0.0322581	1	21	0	0	96.7742
10619	O	3	0.0724638	1	23	0	0	92.7536
3594	O	3	0.129032	0	21	0	0	87.0968
10624	O	3	0.173913	0	23	0	0	82.6087
10620	O	3	0.188406	0	23	0	0	81.1594
3593	O	3	0.225806	0	21	0	0	77.4194
3599	O	3	0.258065	0	21	0	0	74.1935
10622	O	3	0.275362	0	23	0	0	72.4638
7144	O	3	0.298246	0	22	0	0	70.1754
3592	O	3	0.580645	0	21	0	0	41.9355
3595	O	3	0.580645	0	21	0	0	41.9355
3596	O	3	0.580645	0	21	0	0	41.9355
3598	O	3	0.580645	0	21	0	0	41.9355
10615	O	3	0.710145	0	23	0	0	28.9855
10616	O	3	0.710145	0	23	0	0	28.9855
10617	O	3	0.782609	0	23	0	0	21.7391
10618	O	3	0.782609	0	23	0	0	21.7391
10621	O	3	0.782609	0	23	0	0	21.7391
3600	P	3	0.0322581	1	21	1	0	96.7742
10628	P	3	0.0289855	1	23	0	0	97.1014
3602	P	3	0.0322581	1	21	0	0	96.7742
10627	P	3	0.0724638	1	23	0	0	92.7536
3601	P	3	0.0806452	1	21	0	0	91.9355
10629	P	3	0.231884	0	23	0	0	76.8116
10630	P	3	0.231884	0	23	0	0	76.8116
10631	P	3	0.231884	0	23	0	0	76.8116
3604	P	3	0.258065	0	21	0	0	74.1935
10626	P	3	0.275362	0	23	0	0	72.4638
7147	P	3	0.298246	0	22	0	0	70.1754
10632	P	3	0.333333	0	23	0	0	66.6667
7148	P	3	0.526316	0	22	0	0	47.3684
10639	P	3	0.565217	0	23	0	0	43.4783
3605	P	3	0.580645	0	21	0	0	41.9355
7145	P	3	0.684211	0	22	0	0	31.5789
7146	P	3	0.684211	0	22	0	0	31.5789
3603	P	3	0.693548	0	21	0	0	30.6452
10638	P	3	0.782609	0	23	0	0	21.7391
10633	P	3	0.971014	0	23	0	0	2.89855
10634	P	3	0.971014	0	23	0	0	2.89855
10635	P	3	0.971014	0	23	0	0	2.89855
10636	P	3	0.971014	0	23	0	0	2.89855
10637	P	3	0.971014	0	23	0	0	2.89855
10641	Q	3	0.0144928	1	23	0	0	98.5507
10643	Q	3	0.0144928	1	23	0	0	98.5507
7154	Q	3	0.0175439	1	22	0	0	98.2456
7156	Q	3	0.0175439	1	22	0	0	98.2456
10644	Q	3	0.0289855	1	23	0	0	97.1014
10645	Q	3	0.0289855	1	23	0	0	97.1014
3606	Q	3	0.0806452	1	21	0	0	91.9355
3617	Q	3	0.0806452	1	21	0	0	91.9355
7149	Q	3	0.0877193	1	22	0	0	91.2281
3615	Q	3	0.129032	0	21	0	0	87.0968
3618	Q	3	0.129032	0	21	0	0	87.0968
3607	Q	3	0.225806	0	21	0	0	77.4194
3608	Q	3	0.225806	0	21	0	0	77.4194
3609	Q	3	0.225806	0	21	0	0	77.4194
3610	Q	3	0.225806	0	21	0	0	77.4194
3621	Q	3	0.225806	0	21	0	0	77.4194
7151	Q	3	0.245614	0	22	0	0	75.4386
7153	Q	3	0.245614	0	22	0	0	75.4386
7155	Q	3	0.245614	0	22	0	0	75.4386
3611	Q	3	0.274194	0	21	0	0	72.5806
3612	Q	3	0.274194	0	21	0	0	72.5806
3614	Q	3	0.274194	0	21	0	0	72.5806
3616	Q	3	0.290323	0	21	0	0	70.9677
3619	Q	3	0.290323	0	21	0	0	70.9677
7150	Q	3	0.298246	0	22	0	0	70.1754
7152	Q	3	0.298246	0	22	0	0	70.1754
10640	Q	3	0.333333	0	23	0	0	66.6667
10642	Q	3	0.333333	0	23	0	0	66.6667
10646	Q	3	0.434783	0	23	0	0	56.5217
3613	Q	3	0.435484	0	21	0	0	56.4516
3620	Q	3	0.435484	0	21	0	0	56.4516
10647	Q	3	0.710145	0	23	0	0	28.9855
7157	R	3	0.0877193	1	22	1	0	91.2281
3630	R	3	0.016129	1	21	0	0	98.3871
7160	R	3	0.0175439	1	22	0	0	98.2456
10648	R	3	0.0289855	1	23	0	0	97.1014
7163	R	3	0.0350877	1	22	0	0	96.4912
3626	R	3	0.0806452	1	21	0	0	91.9355
3628	R	3	0.0806452	1	21	0	0	91.9355
7164	R	3	0.0877193	1	22	0	0	91.2281
3623	R	3	0.225806	0	21	0	0	77.4194
3625	R	3	0.225806	0	21	0	0	77.4194
3627	R	3	0.225806	0	21	0	0	77.4194
3631	R	3	0.225806	0	21	0	0	77.4194
10651	R	3	0.231884	0	23	0	0	76.8116
7158	R	3	0.245614	0	22	0	0	75.4386
7165	R	3	0.245614	0	22	0	0	75.4386
7166	R	3	0.245614	0	22	0	0	75.4386
7167	R	3	0.245614	0	22	0	0	75.4386
10649	R	3	0.275362	0	23	0	0	72.4638
10652	R	3	0.275362	0	23	0	0	72.4638
10654	R	3	0.275362	0	23	0	0	72.4638
3632	R	3	0.290323	0	21	0	0	70.9677
3624	R	3	0.33871	0	21	0	0	66.129
3629	R	3	0.33871	0	21	0	0	66.129
10653	R	3	0.391304	0	23	0	0	60.8696
7168	R	3	0.526316	0	22	0	0	47.3684
10650	R	3	0.681159	0	23	0	0	31.8841
7159	R	3	0.736842	0	22	0	0	26.3158
7161	R	3	0.736842	0	22	0	0	26.3158
7162	R	3	0.736842	0	22	0	0	26.3158
3622	R	3	0.774194	0	21	0	0	22.5806
7169	S	3	0.0350877	1	22	2	0	96.4912
10662	S	3	0.0144928	1	23	0	0	98.5507
3644	S	3	0.016129	1	21	0	0	98.3871
3647	S	3	0.016129	1	21	0	0	98.3871
3651	S	3	0.016129	1	21	0	0	98.3871
7170	S	3	0.0175439	1	22	0	0	98.2456
7171	S	3	0.0175439	1	22	0	0	98.2456
7178	S	3	0.0175439	1	22	0	0	98.2456
7188	S	3	0.0175439	1	22	0	0	98.2456
7189	S	3	0.0175439	1	22	0	0	98.2456
7193	S	3	0.0175439	1	22	0	0	98.2456
10655	S	3	0.0289855	1	23	0	0	97.1014
3638	S	3	0.0322581	1	21	0	0	96.7742
3643	S	3	0.0322581	1	21	0	0	96.7742
7187	S	3	0.0350877	1	22	0	0	96.4912
7191	S	3	0.0350877	1	22	0	0	96.4912
10659	S	3	0.0724638	1	23	0	0	92.7536
10666	S	3	0.0724638	1	23	0	0	92.7536
3633	S	3	0.0806452	1	21	0	0	91.9355
3637	S	3	0.0806452	1	21	0	0	91.9355
3648	S	3	0.0806452	1	21	0	0	91.9355
7180	S	3	0.0877193	1	22	0	0	91.2281
7181	S	3	0.0877193	1	22	0	0	91.2281
7182	S	3	0.0877193	1	22	0	0	91.2281
7183	S	3	0.0877193	1	22	0	0	91.2281
7186	S	3	0.0877193	1	22	0	0	91.2281
7192	S	3	0.0877193	1	22	0	0	91.2281
3645	S	3	0.129032	0	21	0	0	87.0968
10656	S	3	0.173913	0	23	0	0	82.6087
10660	S	3	0.173913	0	23	0	0	82.6087
10661	S	3	0.173913	0	23	0	0	82.6087
3639	S	3	0.225806	0	21	0	0	77.4194
3646	S	3	0.225806	0	21	0	0	77.4194
7172	S	3	0.245614	0	22	0	0	75.4386
7179	S	3	0.245614	0	22	0	0	75.4386
7190	S	3	0.245614	0	22	0	0	75.4386
10667	S	3	0.246377	0	23	0	0	75.3623
3649	S	3	0.274194	0	21	0	0	72.5806
7184	S	3	0.315789	0	22	0	0	68.4211
10657	S	3	0.318841	0	23	0	0	68.1159
10658	S	3	0.318841	0	23	0	0	68.1159
10665	S	3	0.318841	0	23	0	0	68.1159
7173	S	3	0.350877	0	22	0	0	64.9123
7174	S	3	0.350877	0	22	0	0	64.9123
7175	S	3	0.350877	0	22	0	0	64.9123
7176	S	3	0.350877	0	22	0	0	64.9123
7185	S	3	0.350877	0	22	0	0	64.9123
3634	S	3	0.435484	0	21	0	0	56.4516
3635	S	3	0.435484	0	21	0	0	56.4516
3640	S	3	0.435484	0	21	0	0	56.4516
3641	S	3	0.435484	0	21	0	0	56.4516
3650	S	3	0.435484	0	21	0	0	56.4516
10664	S	3	0.463768	0	23	0	0	53.6232
3636	S	3	0.5	0	21	0	0	50
3642	S	3	0.5	0	21	0	0	50
7177	S	3	0.631579	0	22	0	0	36.8421
10663	S	3	0.681159	0	23	0	0	31.8841
10668	T	3	0.0289855	1	23	2	0	97.1014
10673	T	3	0.0144928	1	23	0	0	98.5507
10677	T	3	0.0144928	1	23	0	0	98.5507
10679	T	3	0.0144928	1	23	0	0	98.5507
3654	T	3	0.016129	1	21	0	0	98.3871
7194	T	3	0.0175439	1	22	0	0	98.2456
3653	T	3	0.0322581	1	21	0	0	96.7742
7205	T	3	0.0350877	1	22	0	0	96.4912
10670	T	3	0.0724638	1	23	0	0	92.7536
3652	T	3	0.0806452	1	21	0	0	91.9355
3657	T	3	0.0806452	1	21	0	0	91.9355
7195	T	3	0.0877193	1	22	0	0	91.2281
10669	T	3	0.173913	0	23	0	0	82.6087
10672	T	3	0.173913	0	23	0	0	82.6087
10676	T	3	0.173913	0	23	0	0	82.6087
3659	T	3	0.225806	0	21	0	0	77.4194
7196	T	3	0.298246	0	22	0	0	70.1754
10678	T	3	0.318841	0	23	0	0	68.1159
3658	T	3	0.403226	0	21	0	0	59.6774
7197	T	3	0.526316	0	22	0	0	47.3684
7198	T	3	0.526316	0	22	0	0	47.3684
7200	T	3	0.526316	0	22	0	0	47.3684
7201	T	3	0.526316	0	22	0	0	47.3684
7202	T	3	0.526316	0	22	0	0	47.3684
7206	T	3	0.526316	0	22	0	0	47.3684
3655	T	3	0.580645	0	21	0	0	41.9355
3656	T	3	0.580645	0	21	0	0	41.9355
3660	T	3	0.580645	0	21	0	0	41.9355
7204	T	3	0.666667	0	22	0	0	33.3333
10674	T	3	0.681159	0	23	0	0	31.8841
7199	T	3	0.701754	0	22	0	0	29.8246
10671	T	3	0.710145	0	23	0	0	28.9855
10675	T	3	0.710145	0	23	0	0	28.9855
7203	T	3	0.754386	0	22	0	0	24.5614
7213	U	3	0.0175439	1	22	0	0	98.2456
3662	U	3	0.0322581	1	21	0	0	96.7742
7210	U	3	0.0877193	1	22	0	0	91.2281
3667	U	3	0.129032	0	21	0	0	87.0968
10684	U	3	0.173913	0	23	0	0	82.6087
10688	U	3	0.173913	0	23	0	0	82.6087
3663	U	3	0.225806	0	21	0	0	77.4194
3665	U	3	0.225806	0	21	0	0	77.4194
3671	U	3	0.225806	0	21	0	0	77.4194
7207	U	3	0.245614	0	22	0	0	75.4386
7209	U	3	0.245614	0	22	0	0	75.4386
7212	U	3	0.245614	0	22	0	0	75.4386
7215	U	3	0.245614	0	22	0	0	75.4386
7216	U	3	0.245614	0	22	0	0	75.4386
10680	U	3	0.275362	0	23	0	0	72.4638
10682	U	3	0.275362	0	23	0	0	72.4638
10683	U	3	0.275362	0	23	0	0	72.4638
10685	U	3	0.275362	0	23	0	0	72.4638
10687	U	3	0.275362	0	23	0	0	72.4638
7211	U	3	0.298246	0	22	0	0	70.1754
7214	U	3	0.315789	0	22	0	0	68.4211
3669	U	3	0.33871	0	21	0	0	66.129
3670	U	3	0.33871	0	21	0	0	66.129
3664	U	3	0.435484	0	21	0	0	56.4516
10686	U	3	0.463768	0	23	0	0	53.6232
7208	U	3	0.508772	0	22	0	0	49.1228
3668	U	3	0.612903	0	21	0	0	38.7097
10681	U	3	0.710145	0	23	0	0	28.9855
3661	U	3	0.774194	0	21	0	0	22.5806
3666	U	3	0.774194	0	21	0	0	22.5806

## Sheet: All matches
Student ID (1 to 10688)	School ID (A to U)	Quintile (Top=1, middle =3)	Score-Residency percentile/100	Acceoted top 10%ile residency (0=no, 1=yes)	Year	Program MD=0, MSTP=1, MDPhD=2	Hospital=0 clinical specialty = 1	100 minus percentile
1	A	1	0.12069	0	21	1	1	87.931
2	A	1	1.0641	0	21	1	1	-6.41026
3	A	1	0.0344828	1	21	1	1	96.5517
4	A	1	0.5	0	21	1	1	50
5	A	1	0.148148	0	21	1	1	85.1852
6	A	1	0.0172414	1	21	1	1	98.2759
7	A	1	0.0172414	1	21	1	1	98.2759
8	A	1	0.25	0	21	1	1	75
3672	A	1	0.0315789	1	22	1	1	96.8421
3673	A	1	0.101124	1	22	1	1	89.8876
3674	A	1	0.0625	1	22	1	1	93.75
3675	A	1	1.1	0	22	1	1	-10
3676	A	1	0.0224719	1	22	1	1	97.7528
3677	A	1	0.1125	0	22	1	1	88.75
3678	A	1	0.0631579	1	22	1	1	93.6842
3679	A	1	0.0526316	1	22	1	1	94.7368
3680	A	1	0.609756	0	22	1	1	39.0244
3681	A	1	0.0315789	1	22	1	1	96.8421
7217	A	1	0.045977	1	23	1	1	95.4023
7218	A	1	0.123894	0	23	1	1	87.6106
7219	A	1	0.00884956	1	23	1	1	99.115
7220	A	1	0.0326087	1	23	1	1	96.7391
7221	A	1	0.119565	0	23	1	1	88.0435
7222	A	1	0.114943	0	23	1	1	88.5057
7223	A	1	0.0108696	1	23	1	1	98.913
7224	A	1	0.229885	0	23	1	1	77.0115
7225	A	1	0.141593	0	23	1	1	85.8407
7226	A	1	0.268657	0	23	1	1	73.1343
7227	A	1	0.148148	0	23	1	1	85.1852
7228	A	1	0.0652174	1	23	1	1	93.4783
7229	A	1	0.0176991	1	23	1	1	98.2301
7230	A	1	0.298851	0	23	1	1	70.1149
7231	A	1	0.0884956	1	23	1	1	91.1504
7232	A	1	0.0108696	1	23	1	1	98.913
7233	A	1	0.869565	0	23	1	1	13.0435
10481	A	1	0.0289855	1	23	1	0	97.1014
3434	A	1	0.0322581	1	21	1	0	96.7742
3436	A	1	0.0322581	1	21	1	0	96.7742
6997	A	1	0.0350877	1	22	1	0	96.4912
6998	A	1	0.0350877	1	22	1	0	96.4912
3435	A	1	0.241935	0	21	1	0	75.8065
9	A	1	0.0517241	1	21	0	1	94.8276
10	A	1	0.109375	0	21	0	1	89.0625
11	A	1	0.198276	0	21	0	1	80.1724
12	A	1	0.228571	0	21	0	1	77.1429
13	A	1	0.0588235	1	21	0	1	94.1176
14	A	1	0.589744	0	21	0	1	41.0256
15	A	1	0.112069	0	21	0	1	88.7931
16	A	1	0.173077	0	21	0	1	82.6923
17	A	1	0.302632	0	21	0	1	69.7368
18	A	1	0.0344828	1	21	0	1	96.5517
19	A	1	1.19231	0	21	0	1	-19.2308
20	A	1	0.179487	0	21	0	1	82.0513
21	A	1	0.010101	1	21	0	1	98.9899
22	A	1	1.14286	0	21	0	1	-14.2857
23	A	1	0.0258621	1	21	0	1	97.4138
24	A	1	0.230769	0	21	0	1	76.9231
25	A	1	0.0140845	1	21	0	1	98.5915
26	A	1	1.07353	0	21	0	1	-7.35294
27	A	1	0.010101	1	21	0	1	98.9899
28	A	1	0.0588235	1	21	0	1	94.1176
29	A	1	0.538462	0	21	0	1	46.1538
30	A	1	0.0131579	1	21	0	1	98.6842
31	A	1	0.894737	0	21	0	1	10.5263
32	A	1	0.828125	0	21	0	1	17.1875
33	A	1	0.109375	0	21	0	1	89.0625
34	A	1	0.388889	0	21	0	1	61.1111
35	A	1	0.302632	0	21	0	1	69.7368
36	A	1	1.09259	0	21	0	1	-9.25926
37	A	1	0.010101	1	21	0	1	98.9899
38	A	1	1.07353	0	21	0	1	-7.35294
39	A	1	0.0465116	1	21	0	1	95.3488
40	A	1	0.0344828	1	21	0	1	96.5517
41	A	1	0.884615	0	21	0	1	11.5385
42	A	1	0.140845	0	21	0	1	85.9155
43	A	1	0.198276	0	21	0	1	80.1724
44	A	1	0.596154	0	21	0	1	40.3846
45	A	1	0.302632	0	21	0	1	69.7368
46	A	1	0.010101	1	21	0	1	98.9899
47	A	1	1.09259	0	21	0	1	-9.25926
48	A	1	0.0344828	1	21	0	1	96.5517
49	A	1	0.323529	0	21	0	1	67.6471
50	A	1	0.010101	1	21	0	1	98.9899
51	A	1	1.14286	0	21	0	1	-14.2857
52	A	1	1.09259	0	21	0	1	-9.25926
53	A	1	1.14286	0	21	0	1	-14.2857
54	A	1	0.0625	1	21	0	1	93.75
55	A	1	0.010101	1	21	0	1	98.9899
56	A	1	0.0689655	1	21	0	1	93.1034
57	A	1	0.302632	0	21	0	1	69.7368
58	A	1	0.166667	0	21	0	1	83.3333
59	A	1	0.028169	1	21	0	1	97.1831
60	A	1	0.010101	1	21	0	1	98.9899
61	A	1	0.583333	0	21	0	1	41.6667
62	A	1	0.0172414	1	21	0	1	98.2759
63	A	1	0.293103	0	21	0	1	70.6897
64	A	1	0.576923	0	21	0	1	42.3077
65	A	1	0.854167	0	21	0	1	14.5833
66	A	1	0.44186	0	21	0	1	55.814
67	A	1	0.359375	0	21	0	1	64.0625
68	A	1	0.153846	0	21	0	1	84.6154
69	A	1	0.627907	0	21	0	1	37.2093
70	A	1	0.252874	0	21	0	1	74.7126
71	A	1	0.010101	1	21	0	1	98.9899
72	A	1	0.010101	1	21	0	1	98.9899
73	A	1	0.155172	0	21	0	1	84.4828
74	A	1	0.282051	0	21	0	1	71.7949
75	A	1	0.794872	0	21	0	1	20.5128
76	A	1	1.12821	0	21	0	1	-12.8205
77	A	1	0.0431034	1	21	0	1	95.6897
78	A	1	0.302632	0	21	0	1	69.7368
79	A	1	1.14286	0	21	0	1	-14.2857
80	A	1	1.0431	0	21	0	1	-4.31034
81	A	1	0.461538	0	21	0	1	53.8462
82	A	1	0.0263158	1	21	0	1	97.3684
3682	A	1	0.157303	0	22	0	1	84.2697
3683	A	1	0.203704	0	22	0	1	79.6296
3684	A	1	0.315789	0	22	0	1	68.4211
3685	A	1	0.289474	0	22	0	1	71.0526
3686	A	1	0.661538	0	22	0	1	33.8462
3687	A	1	0.147368	0	22	0	1	85.2632
3688	A	1	0.0263158	1	22	0	1	97.3684
3689	A	1	1	0	22	0	1	0
3690	A	1	1.16129	0	22	0	1	-16.129
3691	A	1	0.0175439	1	22	0	1	98.2456
3692	A	1	0.0657895	1	22	0	1	93.4211
3693	A	1	0.377193	0	22	0	1	62.2807
3694	A	1	0.569231	0	22	0	1	43.0769
3695	A	1	0.0210526	1	22	0	1	97.8947
3696	A	1	0.011236	1	22	0	1	98.8764
3697	A	1	0.351852	0	22	0	1	64.8148
3698	A	1	0.223684	0	22	0	1	77.6316
3699	A	1	0.105263	0	22	0	1	89.4737
3700	A	1	0.0263158	1	22	0	1	97.3684
3701	A	1	0.222222	0	22	0	1	77.7778
3702	A	1	0.247191	0	22	0	1	75.2809
3703	A	1	0.1875	0	22	0	1	81.25
3704	A	1	0.555556	0	22	0	1	44.4444
3705	A	1	0.242424	0	22	0	1	75.7576
3706	A	1	0.142857	0	22	0	1	85.7143
3707	A	1	0.0614035	1	22	0	1	93.8596
3708	A	1	0.32	0	22	0	1	68
3709	A	1	0.333333	0	22	0	1	66.6667
3710	A	1	0.0736842	1	22	0	1	92.6316
3711	A	1	0.942857	0	22	0	1	5.71429
3712	A	1	0.0625	1	22	0	1	93.75
3713	A	1	0.0804598	1	22	0	1	91.954
3714	A	1	0.314815	0	22	0	1	68.5185
3715	A	1	1.14286	0	22	0	1	-14.2857
3716	A	1	1.07576	0	22	0	1	-7.57576
3717	A	1	1.04386	0	22	0	1	-4.38596
3718	A	1	0.270833	0	22	0	1	72.9167
3719	A	1	0.25	0	22	0	1	75
3720	A	1	0.289474	0	22	0	1	71.0526
3721	A	1	0.0736842	1	22	0	1	92.6316
3722	A	1	0.3	0	22	0	1	70
3723	A	1	1.04386	0	22	0	1	-4.38596
3724	A	1	0.0740741	1	22	0	1	92.5926
3725	A	1	0.8375	0	22	0	1	16.25
3726	A	1	0.740741	0	22	0	1	25.9259
3727	A	1	0.745614	0	22	0	1	25.4386
3728	A	1	0.0657895	1	22	0	1	93.4211
3729	A	1	0.0263158	1	22	0	1	97.3684
3730	A	1	0.0625	1	22	0	1	93.75
3731	A	1	0.0210526	1	22	0	1	97.8947
3732	A	1	0.0657895	1	22	0	1	93.4211
3733	A	1	0.105263	0	22	0	1	89.4737
3734	A	1	0.512195	0	22	0	1	48.7805
3735	A	1	0.289474	0	22	0	1	71.0526
3736	A	1	0.6875	0	22	0	1	31.25
3737	A	1	0.0263158	1	22	0	1	97.3684
3738	A	1	0.289474	0	22	0	1	71.0526
3739	A	1	0.0615385	1	22	0	1	93.8462
3740	A	1	0.166667	0	22	0	1	83.3333
3741	A	1	0.166667	0	22	0	1	83.3333
3742	A	1	0.195122	0	22	0	1	80.4878
3743	A	1	0.194444	0	22	0	1	80.5556
3744	A	1	1.14286	0	22	0	1	-14.2857
3745	A	1	0.0947368	1	22	0	1	90.5263
3746	A	1	0.0964912	1	22	0	1	90.3509
3747	A	1	0.45614	0	22	0	1	54.386
3748	A	1	0.0740741	1	22	0	1	92.5926
3749	A	1	0.851852	0	22	0	1	14.8148
3750	A	1	0.185185	0	22	0	1	81.4815
3751	A	1	0.242105	0	22	0	1	75.7895
3752	A	1	0.144737	0	22	0	1	85.5263
3753	A	1	0.0263158	1	22	0	1	97.3684
3754	A	1	0.242105	0	22	0	1	75.7895
3755	A	1	0.0263158	1	22	0	1	97.3684
3756	A	1	0.105263	0	22	0	1	89.4737
3757	A	1	0.0263158	1	22	0	1	97.3684
3758	A	1	0.0736842	1	22	0	1	92.6316
3759	A	1	0.657895	0	22	0	1	34.2105
3760	A	1	0.0625	1	22	0	1	93.75
3761	A	1	0.0175439	1	22	0	1	98.2456
3762	A	1	0.434211	0	22	0	1	56.5789
3763	A	1	0.458333	0	22	0	1	54.1667
3764	A	1	0.289474	0	22	0	1	71.0526
3765	A	1	1.05263	0	22	0	1	-5.26316
7234	A	1	0.169811	0	23	0	1	83.0189
7235	A	1	0.27863	0	23	0	1	72.137
7236	A	1	1.05435	0	23	0	1	-5.43478
7237	A	1	0.272727	0	23	0	1	72.7273
7238	A	1	0.00884956	1	23	0	1	99.115
7239	A	1	0.458333	0	23	0	1	54.1667
7240	A	1	0.703704	0	23	0	1	29.6296
7241	A	1	0.169811	0	23	0	1	83.0189
7242	A	1	0.272727	0	23	0	1	72.7273
7243	A	1	0.202899	0	23	0	1	79.7101
7244	A	1	0.272727	0	23	0	1	72.7273
7245	A	1	0.740741	0	23	0	1	25.9259
7246	A	1	0.0689655	1	23	0	1	93.1034
7247	A	1	0.272727	0	23	0	1	72.7273
7248	A	1	0.149425	0	23	0	1	85.0575
7249	A	1	0.0344828	1	23	0	1	96.5517
7250	A	1	0.168142	0	23	0	1	83.1858
7251	A	1	0.030303	1	23	0	1	96.9697
7252	A	1	0.00884956	1	23	0	1	99.115
7253	A	1	0.00884956	1	23	0	1	99.115
7254	A	1	0.282609	0	23	0	1	71.7391
7255	A	1	0.298507	0	23	0	1	70.1493
7256	A	1	0.00884956	1	23	0	1	99.115
7257	A	1	0.0289855	1	23	0	1	97.1014
7258	A	1	0.168142	0	23	0	1	83.1858
7259	A	1	0.272727	0	23	0	1	72.7273
7260	A	1	0.00884956	1	23	0	1	99.115
7261	A	1	1.10417	0	23	0	1	-10.4167
7262	A	1	0.0444444	1	23	0	1	95.5556
7263	A	1	0.782609	0	23	0	1	21.7391
7264	A	1	1.10417	0	23	0	1	-10.4167
7265	A	1	0.0176991	1	23	0	1	98.2301
7266	A	1	0.169231	0	23	0	1	83.0769
7267	A	1	0.0888889	1	23	0	1	91.1111
7268	A	1	0.298851	0	23	0	1	70.1149
7269	A	1	0.555556	0	23	0	1	44.4444
7270	A	1	1.07463	0	23	0	1	-7.46269
7271	A	1	0.0265487	1	23	0	1	97.3451
7272	A	1	0.454545	0	23	0	1	54.5455
7273	A	1	0.06	1	23	0	1	94
7274	A	1	0.0408163	1	23	0	1	95.9184
7275	A	1	0.203704	0	23	0	1	79.6296
7276	A	1	0.311688	0	23	0	1	68.8312
7277	A	1	0.202899	0	23	0	1	79.7101
7278	A	1	1.11111	0	23	0	1	-11.1111
7279	A	1	0.272727	0	23	0	1	72.7273
7280	A	1	0.0144928	1	23	0	1	98.5507
7281	A	1	0.272727	0	23	0	1	72.7273
7282	A	1	0.676923	0	23	0	1	32.3077
7283	A	1	0.00884956	1	23	0	1	99.115
7284	A	1	1.10204	0	23	0	1	-10.2041
7285	A	1	0.449275	0	23	0	1	55.0725
7286	A	1	0.0925926	1	23	0	1	90.7407
7287	A	1	0.19469	0	23	0	1	80.531
7288	A	1	0.150442	0	23	0	1	84.9558
7289	A	1	1.10204	0	23	0	1	-10.2041
7290	A	1	0.159292	0	23	0	1	84.0708
7291	A	1	0.153846	0	23	0	1	84.6154
7292	A	1	1.10417	0	23	0	1	-10.4167
7293	A	1	0.0353982	1	23	0	1	96.4602
7294	A	1	0.0555556	1	23	0	1	94.4444
7295	A	1	1.09434	0	23	0	1	-9.43396
7296	A	1	1.07246	0	23	0	1	-7.24638
7297	A	1	0.0176991	1	23	0	1	98.2301
7298	A	1	0.376812	0	23	0	1	62.3188
7299	A	1	0.519481	0	23	0	1	48.0519
7300	A	1	0.0606061	1	23	0	1	93.9394
7301	A	1	0.0978261	1	23	0	1	90.2174
7302	A	1	0.0408163	1	23	0	1	95.9184
7303	A	1	0.0144928	1	23	0	1	98.5507
7304	A	1	0.151515	0	23	0	1	84.8485
10486	A	1	0.0144928	1	23	0	0	98.5507
10487	A	1	0.0144928	1	23	0	0	98.5507
7002	A	1	0.0175439	1	22	0	0	98.2456
7004	A	1	0.0175439	1	22	0	0	98.2456
10483	A	1	0.0289855	1	23	0	0	97.1014
10484	A	1	0.0289855	1	23	0	0	97.1014
10485	A	1	0.0289855	1	23	0	0	97.1014
10490	A	1	0.0289855	1	23	0	0	97.1014
7000	A	1	0.0350877	1	22	0	0	96.4912
7001	A	1	0.0350877	1	22	0	0	96.4912
7003	A	1	0.0350877	1	22	0	0	96.4912
7005	A	1	0.0350877	1	22	0	0	96.4912
3437	A	1	0.0806452	1	21	0	0	91.9355
3439	A	1	0.0806452	1	21	0	0	91.9355
3442	A	1	0.0806452	1	21	0	0	91.9355
6999	A	1	0.0877193	1	22	0	0	91.2281
7006	A	1	0.0877193	1	22	0	0	91.2281
7007	A	1	0.140351	0	22	0	0	85.9649
10488	A	1	0.173913	0	23	0	0	82.6087
10482	A	1	0.333333	0	23	0	0	66.6667
10489	A	1	0.333333	0	23	0	0	66.6667
3441	A	1	0.5	0	21	0	0	50
3440	A	1	0.580645	0	21	0	0	41.9355
3438	A	1	0.612903	0	21	0	0	38.7097
83	B	1	0.0172414	1	21	1	1	98.2759
84	B	1	0.0172414	1	21	1	1	98.2759
85	B	1	0.0555556	1	21	1	1	94.4444
86	B	1	0.25641	0	21	1	1	74.359
87	B	1	0.155172	0	21	1	1	84.4828
88	B	1	0.147059	0	21	1	1	85.2941
89	B	1	0.0941176	1	21	1	1	90.5882
90	B	1	0.0603448	1	21	1	1	93.9655
91	B	1	0.010101	1	21	1	1	98.9899
92	B	1	0.257143	0	21	1	1	74.2857
93	B	1	0.045977	1	21	1	1	95.4023
3766	B	1	0.2	0	22	1	1	80
3767	B	1	0.0615385	1	22	1	1	93.8462
3768	B	1	0.285714	0	22	1	1	71.4286
3769	B	1	0.2	0	22	1	1	80
3770	B	1	0.075	1	22	1	1	92.5
3771	B	1	0.934211	0	22	1	1	6.57895
3772	B	1	0.11236	0	22	1	1	88.764
3773	B	1	0.00877193	1	22	1	1	99.1228
7305	B	1	1.10204	0	23	1	1	-10.2041
7306	B	1	0.0307692	1	23	1	1	96.9231
7307	B	1	0.26087	0	23	1	1	73.913
7308	B	1	0.19469	0	23	1	1	80.531
7309	B	1	0.19469	0	23	1	1	80.531
7310	B	1	0.26087	0	23	1	1	73.913
7311	B	1	0.0176991	1	23	1	1	98.2301
7312	B	1	0.149425	0	23	1	1	85.0575
7313	B	1	0.0265487	1	23	1	1	97.3451
7314	B	1	0.16092	0	23	1	1	83.908
7315	B	1	0.16092	0	23	1	1	83.908
7316	B	1	1.04425	0	23	1	1	-4.42478
3444	B	1	0.016129	1	21	1	0	98.3871
3445	B	1	0.016129	1	21	1	0	98.3871
7008	B	1	0.0175439	1	22	1	0	98.2456
10491	B	1	0.0289855	1	23	1	0	97.1014
10492	B	1	0.0289855	1	23	1	0	97.1014
10493	B	1	0.0289855	1	23	1	0	97.1014
3443	B	1	0.0322581	1	21	1	0	96.7742
7009	B	1	0.245614	0	22	1	0	75.4386
94	B	1	0.183673	0	21	0	1	81.6327
95	B	1	0.223684	0	21	0	1	77.6316
96	B	1	0.0258621	1	21	0	1	97.4138
97	B	1	0.646552	0	21	0	1	35.3448
98	B	1	0.00862069	1	21	0	1	99.1379
99	B	1	0.03125	1	21	0	1	96.875
100	B	1	0.0172414	1	21	0	1	98.2759
101	B	1	1.14286	0	21	0	1	-14.2857
102	B	1	1.07812	0	21	0	1	-7.8125
103	B	1	0.0258621	1	21	0	1	97.4138
104	B	1	1.12821	0	21	0	1	-12.8205
105	B	1	0.0512821	1	21	0	1	94.8718
106	B	1	0.14	0	21	0	1	86
107	B	1	1.11628	0	21	0	1	-11.6279
108	B	1	0.241379	0	21	0	1	75.8621
109	B	1	1.14286	0	21	0	1	-14.2857
110	B	1	0.208333	0	21	0	1	79.1667
111	B	1	0.195402	0	21	0	1	80.4598
112	B	1	0.144737	0	21	0	1	85.5263
113	B	1	0.0258621	1	21	0	1	97.4138
114	B	1	1.12821	0	21	0	1	-12.8205
115	B	1	1.1	0	21	0	1	-10
116	B	1	1.12821	0	21	0	1	-12.8205
117	B	1	0.296875	0	21	0	1	70.3125
118	B	1	0.18	0	21	0	1	82
119	B	1	0.223684	0	21	0	1	77.6316
120	B	1	0.844828	0	21	0	1	15.5172
121	B	1	0.230769	0	21	0	1	76.9231
122	B	1	1.1	0	21	0	1	-10
123	B	1	0.14	0	21	0	1	86
124	B	1	0.828125	0	21	0	1	17.1875
125	B	1	0.0172414	1	21	0	1	98.2759
126	B	1	0.25	0	21	0	1	75
127	B	1	0.115385	0	21	0	1	88.4615
128	B	1	0.0258621	1	21	0	1	97.4138
129	B	1	0.020202	1	21	0	1	97.9798
130	B	1	0.198276	0	21	0	1	80.1724
131	B	1	1.14286	0	21	0	1	-14.2857
132	B	1	1.0431	0	21	0	1	-4.31034
133	B	1	1.12821	0	21	0	1	-12.8205
134	B	1	0.020202	1	21	0	1	97.9798
135	B	1	0.0775862	1	21	0	1	92.2414
136	B	1	0.020202	1	21	0	1	97.9798
137	B	1	0.145833	0	21	0	1	85.4167
138	B	1	0.6875	0	21	0	1	31.25
139	B	1	0.0172414	1	21	0	1	98.2759
140	B	1	0.666667	0	21	0	1	33.3333
141	B	1	0.137931	0	21	0	1	86.2069
142	B	1	0.6875	0	21	0	1	31.25
143	B	1	1.06579	0	21	0	1	-6.57895
144	B	1	0.144737	0	21	0	1	85.5263
145	B	1	0.0172414	1	21	0	1	98.2759
146	B	1	0.0172414	1	21	0	1	98.2759
147	B	1	0.0603448	1	21	0	1	93.9655
148	B	1	1.12821	0	21	0	1	-12.8205
149	B	1	1.05747	0	21	0	1	-5.74713
150	B	1	1.1	0	21	0	1	-10
151	B	1	0.206897	0	21	0	1	79.3103
152	B	1	0.395833	0	21	0	1	60.4167
153	B	1	1.1	0	21	0	1	-10
154	B	1	1.12821	0	21	0	1	-12.8205
155	B	1	1.0431	0	21	0	1	-4.31034
156	B	1	0.541667	0	21	0	1	45.8333
157	B	1	1.06579	0	21	0	1	-6.57895
158	B	1	0.153846	0	21	0	1	84.6154
159	B	1	1.12821	0	21	0	1	-12.8205
160	B	1	1.19231	0	21	0	1	-19.2308
161	B	1	0.020202	1	21	0	1	97.9798
162	B	1	0.0172414	1	21	0	1	98.2759
163	B	1	0.801724	0	21	0	1	19.8276
164	B	1	0.692308	0	21	0	1	30.7692
165	B	1	1.12821	0	21	0	1	-12.8205
166	B	1	0.333333	0	21	0	1	66.6667
167	B	1	0.326923	0	21	0	1	67.3077
168	B	1	0.514706	0	21	0	1	48.5294
169	B	1	0.465517	0	21	0	1	53.4483
170	B	1	0.0172414	1	21	0	1	98.2759
171	B	1	0.015625	1	21	0	1	98.4375
172	B	1	0.465116	0	21	0	1	53.4884
173	B	1	1.12821	0	21	0	1	-12.8205
174	B	1	0.0172414	1	21	0	1	98.2759
175	B	1	1.0431	0	21	0	1	-4.31034
176	B	1	0.0422535	1	21	0	1	95.7746
177	B	1	0.030303	1	21	0	1	96.9697
178	B	1	1.06579	0	21	0	1	-6.57895
179	B	1	0.037037	1	21	0	1	96.2963
180	B	1	0.0229885	1	21	0	1	97.7011
181	B	1	0.030303	1	21	0	1	96.9697
182	B	1	1.1	0	21	0	1	-10
183	B	1	0.0961538	1	21	0	1	90.3846
184	B	1	0.771429	0	21	0	1	22.8571
185	B	1	0.0172414	1	21	0	1	98.2759
186	B	1	0.030303	1	21	0	1	96.9697
187	B	1	1.14286	0	21	0	1	-14.2857
188	B	1	1.12821	0	21	0	1	-12.8205
189	B	1	0.828125	0	21	0	1	17.1875
190	B	1	1.12821	0	21	0	1	-12.8205
191	B	1	0.465517	0	21	0	1	53.4483
192	B	1	0.134615	0	21	0	1	86.5385
193	B	1	0.0344828	1	21	0	1	96.5517
194	B	1	1.0431	0	21	0	1	-4.31034
195	B	1	1.10417	0	21	0	1	-10.4167
196	B	1	0.111111	0	21	0	1	88.8889
197	B	1	0.465517	0	21	0	1	53.4483
198	B	1	0.0172414	1	21	0	1	98.2759
199	B	1	0.195402	0	21	0	1	80.4598
200	B	1	1.1	0	21	0	1	-10
201	B	1	1.1	0	21	0	1	-10
202	B	1	0.030303	1	21	0	1	96.9697
203	B	1	0.144737	0	21	0	1	85.5263
204	B	1	0.155172	0	21	0	1	84.4828
205	B	1	0.015625	1	21	0	1	98.4375
206	B	1	0.00862069	1	21	0	1	99.1379
207	B	1	0.030303	1	21	0	1	96.9697
208	B	1	1.12821	0	21	0	1	-12.8205
209	B	1	0.114943	0	21	0	1	88.5057
210	B	1	0.230769	0	21	0	1	76.9231
211	B	1	0.0258621	1	21	0	1	97.4138
212	B	1	0.0258621	1	21	0	1	97.4138
213	B	1	0.0172414	1	21	0	1	98.2759
214	B	1	0.0172414	1	21	0	1	98.2759
215	B	1	0.230769	0	21	0	1	76.9231
216	B	1	0.215517	0	21	0	1	78.4483
217	B	1	0.223684	0	21	0	1	77.6316
218	B	1	0.16092	0	21	0	1	83.908
219	B	1	1.05747	0	21	0	1	-5.74713
220	B	1	0.030303	1	21	0	1	96.9697
221	B	1	0.030303	1	21	0	1	96.9697
222	B	1	0.28169	0	21	0	1	71.831
223	B	1	0.0862069	1	21	0	1	91.3793
224	B	1	0.115385	0	21	0	1	88.4615
225	B	1	0.465517	0	21	0	1	53.4483
226	B	1	1.14286	0	21	0	1	-14.2857
227	B	1	0.040404	1	21	0	1	95.9596
228	B	1	0.195402	0	21	0	1	80.4598
229	B	1	0.015625	1	21	0	1	98.4375
230	B	1	0.395833	0	21	0	1	60.4167
231	B	1	0.144737	0	21	0	1	85.5263
232	B	1	0.307692	0	21	0	1	69.2308
233	B	1	0.5	0	21	0	1	50
234	B	1	0.384615	0	21	0	1	61.5385
235	B	1	0.779412	0	21	0	1	22.0588
236	B	1	0.040404	1	21	0	1	95.9596
237	B	1	0.28169	0	21	0	1	71.831
238	B	1	0.395833	0	21	0	1	60.4167
239	B	1	1.19231	0	21	0	1	-19.2308
240	B	1	1.0431	0	21	0	1	-4.31034
241	B	1	0.14	0	21	0	1	86
242	B	1	1.0431	0	21	0	1	-4.31034
243	B	1	1.1	0	21	0	1	-10
244	B	1	0.195402	0	21	0	1	80.4598
245	B	1	1.1	0	21	0	1	-10
246	B	1	1.14286	0	21	0	1	-14.2857
247	B	1	1.1	0	21	0	1	-10
248	B	1	0.0172414	1	21	0	1	98.2759
249	B	1	0.0775862	1	21	0	1	92.2414
250	B	1	0.0512821	1	21	0	1	94.8718
251	B	1	1.12821	0	21	0	1	-12.8205
252	B	1	0.0789474	1	21	0	1	92.1053
253	B	1	0.666667	0	21	0	1	33.3333
254	B	1	1.12821	0	21	0	1	-12.8205
255	B	1	0.315789	0	21	0	1	68.4211
256	B	1	0.184211	0	21	0	1	81.5789
257	B	1	0.195402	0	21	0	1	80.4598
258	B	1	0.807692	0	21	0	1	19.2308
259	B	1	0.115385	0	21	0	1	88.4615
260	B	1	1.14286	0	21	0	1	-14.2857
261	B	1	0.223684	0	21	0	1	77.6316
262	B	1	1.1	0	21	0	1	-10
263	B	1	0.115385	0	21	0	1	88.4615
264	B	1	1.14286	0	21	0	1	-14.2857
265	B	1	0.589744	0	21	0	1	41.0256
266	B	1	1.0431	0	21	0	1	-4.31034
267	B	1	0.395833	0	21	0	1	60.4167
3774	B	1	0.863636	0	22	0	1	13.6364
3775	B	1	0.202247	0	22	0	1	79.7753
3776	B	1	0.142857	0	22	0	1	85.7143
3777	B	1	0.148148	0	22	0	1	85.1852
3778	B	1	0.609756	0	22	0	1	39.0244
3779	B	1	0.530612	0	22	0	1	46.9388
3780	B	1	0.125	0	22	0	1	87.5
3781	B	1	0.140351	0	22	0	1	85.9649
3782	B	1	0.126316	0	22	0	1	87.3684
3783	B	1	0.0612245	1	22	0	1	93.8776
3784	B	1	1.07576	0	22	0	1	-7.57576
3785	B	1	0.175439	0	22	0	1	82.4561
3786	B	1	1.10417	0	22	0	1	-10.4167
3787	B	1	0.115789	0	22	0	1	88.4211
3788	B	1	0.0606061	1	22	0	1	93.9394
3789	B	1	1.10204	0	22	0	1	-10.2041
3790	B	1	1.10204	0	22	0	1	-10.2041
3791	B	1	0.203704	0	22	0	1	79.6296
3792	B	1	0.307692	0	22	0	1	69.2308
3793	B	1	0.210526	0	22	0	1	78.9474
3794	B	1	0.481481	0	22	0	1	51.8519
3795	B	1	0.175439	0	22	0	1	82.4561
3796	B	1	0.202247	0	22	0	1	79.7753
3797	B	1	0.0701754	1	22	0	1	92.9825
3798	B	1	1.12195	0	22	0	1	-12.1951
3799	B	1	0.157895	0	22	0	1	84.2105
3800	B	1	0.368421	0	22	0	1	63.1579
3801	B	1	0.539474	0	22	0	1	46.0526
3802	B	1	0.0694444	1	22	0	1	93.0556
3803	B	1	0.0612245	1	22	0	1	93.8776
3804	B	1	1.12195	0	22	0	1	-12.1951
3805	B	1	0.428571	0	22	0	1	57.1429
3806	B	1	0.142857	0	22	0	1	85.7143
3807	B	1	0.0105263	1	22	0	1	98.9474
3808	B	1	1.10204	0	22	0	1	-10.2041
3809	B	1	1.10204	0	22	0	1	-10.2041
3810	B	1	0.307692	0	22	0	1	69.2308
3811	B	1	0.144737	0	22	0	1	85.5263
3812	B	1	0.629213	0	22	0	1	37.0787
3813	B	1	0.00877193	1	22	0	1	99.1228
3814	B	1	0.203704	0	22	0	1	79.6296
3815	B	1	0.0461538	1	22	0	1	95.3846
3816	B	1	0.315789	0	22	0	1	68.4211
3817	B	1	0.122807	0	22	0	1	87.7193
3818	B	1	0.0561798	1	22	0	1	94.382
3819	B	1	0.122807	0	22	0	1	87.7193
3820	B	1	1.12195	0	22	0	1	-12.1951
3821	B	1	0.634146	0	22	0	1	36.5854
3822	B	1	0.157895	0	22	0	1	84.2105
3823	B	1	0.0786517	1	22	0	1	92.1348
3824	B	1	0.157895	0	22	0	1	84.2105
3825	B	1	0.210526	0	22	0	1	78.9474
3826	B	1	0.136842	0	22	0	1	86.3158
3827	B	1	0.0175439	1	22	0	1	98.2456
3828	B	1	0.00877193	1	22	0	1	99.1228
3829	B	1	0.512195	0	22	0	1	48.7805
3830	B	1	0.0229885	1	22	0	1	97.7011
3831	B	1	0.157895	0	22	0	1	84.2105
3832	B	1	0.87037	0	22	0	1	12.963
3833	B	1	1.15152	0	22	0	1	-15.1515
3834	B	1	0.416667	0	22	0	1	58.3333
3835	B	1	0.202247	0	22	0	1	79.7753
3836	B	1	0.00877193	1	22	0	1	99.1228
3837	B	1	0.11236	0	22	0	1	88.764
3838	B	1	1.07576	0	22	0	1	-7.57576
3839	B	1	0.12963	0	22	0	1	87.037
3840	B	1	0.122807	0	22	0	1	87.7193
3841	B	1	0.82	0	22	0	1	18
3842	B	1	0.157895	0	22	0	1	84.2105
3843	B	1	0.12963	0	22	0	1	87.037
3844	B	1	0.157895	0	22	0	1	84.2105
3845	B	1	1.04386	0	22	0	1	-4.38596
3846	B	1	0.0612245	1	22	0	1	93.8776
3847	B	1	0.421053	0	22	0	1	57.8947
3848	B	1	0.0307692	1	22	0	1	96.9231
3849	B	1	0.136842	0	22	0	1	86.3158
3850	B	1	1.14286	0	22	0	1	-14.2857
3851	B	1	0.12963	0	22	0	1	87.037
3852	B	1	0.536585	0	22	0	1	46.3415
3853	B	1	0.202247	0	22	0	1	79.7753
3854	B	1	0.416667	0	22	0	1	58.3333
3855	B	1	1.12195	0	22	0	1	-12.1951
3856	B	1	0.421053	0	22	0	1	57.8947
3857	B	1	0.203704	0	22	0	1	79.6296
3858	B	1	0.902439	0	22	0	1	9.7561
3859	B	1	0.136842	0	22	0	1	86.3158
3860	B	1	0.512195	0	22	0	1	48.7805
3861	B	1	0.00877193	1	22	0	1	99.1228
3862	B	1	0.00877193	1	22	0	1	99.1228
3863	B	1	0.136842	0	22	0	1	86.3158
3864	B	1	0.142857	0	22	0	1	85.7143
3865	B	1	1.05618	0	22	0	1	-5.61798
3866	B	1	0.7125	0	22	0	1	28.75
3867	B	1	0.11236	0	22	0	1	88.764
3868	B	1	1.06579	0	22	0	1	-6.57895
3869	B	1	0.354167	0	22	0	1	64.5833
3870	B	1	1.10204	0	22	0	1	-10.2041
3871	B	1	1.14286	0	22	0	1	-14.2857
3872	B	1	0.00877193	1	22	0	1	99.1228
3873	B	1	0.0175439	1	22	0	1	98.2456
3874	B	1	1.12195	0	22	0	1	-12.1951
3875	B	1	0.0877193	1	22	0	1	91.2281
3876	B	1	0.147368	0	22	0	1	85.2632
3877	B	1	0.210526	0	22	0	1	78.9474
3878	B	1	0.416667	0	22	0	1	58.3333
3879	B	1	1.10204	0	22	0	1	-10.2041
3880	B	1	0.142857	0	22	0	1	85.7143
3881	B	1	0.416667	0	22	0	1	58.3333
3882	B	1	0.00877193	1	22	0	1	99.1228
3883	B	1	0.0701754	1	22	0	1	92.9825
3884	B	1	0.101124	1	22	0	1	89.8876
3885	B	1	1.12195	0	22	0	1	-12.1951
3886	B	1	0.166667	0	22	0	1	83.3333
3887	B	1	1.04386	0	22	0	1	-4.38596
3888	B	1	0.203704	0	22	0	1	79.6296
3889	B	1	0.142857	0	22	0	1	85.7143
3890	B	1	0.210526	0	22	0	1	78.9474
3891	B	1	0.0769231	1	22	0	1	92.3077
3892	B	1	0.142857	0	22	0	1	85.7143
3893	B	1	0.025	1	22	0	1	97.5
3894	B	1	0.421053	0	22	0	1	57.8947
3895	B	1	0.272727	0	22	0	1	72.7273
3896	B	1	0.612903	0	22	0	1	38.7097
3897	B	1	0.894737	0	22	0	1	10.5263
3898	B	1	0.122807	0	22	0	1	87.7193
3899	B	1	0.0151515	1	22	0	1	98.4848
3900	B	1	0.142857	0	22	0	1	85.7143
3901	B	1	0.203704	0	22	0	1	79.6296
3902	B	1	0.0175439	1	22	0	1	98.2456
3903	B	1	0.00877193	1	22	0	1	99.1228
3904	B	1	1.16129	0	22	0	1	-16.129
3905	B	1	0.12963	0	22	0	1	87.037
3906	B	1	0.416667	0	22	0	1	58.3333
3907	B	1	0.192982	0	22	0	1	80.7018
3908	B	1	0.0175439	1	22	0	1	98.2456
3909	B	1	0.342105	0	22	0	1	65.7895
7317	B	1	0.460177	0	23	0	1	53.9823
7318	B	1	0.0869565	1	23	0	1	91.3043
7319	B	1	0.272727	0	23	0	1	72.7273
7320	B	1	0.0298507	1	23	0	1	97.0149
7321	B	1	0.0895522	1	23	0	1	91.0448
7322	B	1	1.07692	0	23	0	1	-7.69231
7323	B	1	1.1	0	23	0	1	-10
7324	B	1	0.54	0	23	0	1	46
7325	B	1	0.166667	0	23	0	1	83.3333
7326	B	1	0.0344828	1	23	0	1	96.5517
7327	B	1	0.079646	1	23	0	1	92.0354
7328	B	1	0.141593	0	23	0	1	85.8407
7329	B	1	1.11111	0	23	0	1	-11.1111
7330	B	1	1.07463	0	23	0	1	-7.46269
7331	B	1	0.0176991	1	23	0	1	98.2301
7332	B	1	1.10417	0	23	0	1	-10.4167
7333	B	1	0.569231	0	23	0	1	43.0769
7334	B	1	1.06494	0	23	0	1	-6.49351
7335	B	1	0.543478	0	23	0	1	45.6522
7336	B	1	1.16129	0	23	0	1	-16.129
7337	B	1	0.666667	0	23	0	1	33.3333
7338	B	1	0.132743	0	23	0	1	86.7257
7339	B	1	0.175676	0	23	0	1	82.4324
7340	B	1	1.1	0	23	0	1	-10
7341	B	1	0.194805	0	23	0	1	80.5195
7342	B	1	0.0176991	1	23	0	1	98.2301
7343	B	1	0.656716	0	23	0	1	34.3284
7344	B	1	0.481481	0	23	0	1	51.8519
7345	B	1	0.0689655	1	23	0	1	93.1034
7346	B	1	0.038961	1	23	0	1	96.1039
7347	B	1	0.246753	0	23	0	1	75.3247
7348	B	1	0.0176991	1	23	0	1	98.2301
7349	B	1	0.152174	0	23	0	1	84.7826
7350	B	1	0.0909091	1	23	0	1	90.9091
7351	B	1	0.543478	0	23	0	1	45.6522
7352	B	1	0.292308	0	23	0	1	70.7692
7353	B	1	1.15152	0	23	0	1	-15.1515
7354	B	1	0.656716	0	23	0	1	34.3284
7355	B	1	1.04425	0	23	0	1	-4.42478
7356	B	1	1.11111	0	23	0	1	-11.1111
7357	B	1	0.0265487	1	23	0	1	97.3451
7358	B	1	1.11111	0	23	0	1	-11.1111
7359	B	1	0.0176991	1	23	0	1	98.2301
7360	B	1	0.141593	0	23	0	1	85.8407
7361	B	1	1.05435	0	23	0	1	-5.43478
7362	B	1	0.272727	0	23	0	1	72.7273
7363	B	1	1	0	23	0	1	0
7364	B	1	0.395833	0	23	0	1	60.4167
7365	B	1	0.909091	0	23	0	1	9.09091
7366	B	1	0.038961	1	23	0	1	96.1039
7367	B	1	0.0176991	1	23	0	1	98.2301
7368	B	1	0.0326087	1	23	0	1	96.7391
7369	B	1	1.1	0	23	0	1	-10
7370	B	1	1.07463	0	23	0	1	-7.46269
7371	B	1	0.0884956	1	23	0	1	91.1504
7372	B	1	0.203704	0	23	0	1	79.6296
7373	B	1	0.0176991	1	23	0	1	98.2301
7374	B	1	0.168831	0	23	0	1	83.1169
7375	B	1	0.0176991	1	23	0	1	98.2301
7376	B	1	0.194805	0	23	0	1	80.5195
7377	B	1	1.09434	0	23	0	1	-9.43396
7378	B	1	0.16092	0	23	0	1	83.908
7379	B	1	0.123894	0	23	0	1	87.6106
7380	B	1	0.218391	0	23	0	1	78.1609
7381	B	1	0.166667	0	23	0	1	83.3333
7382	B	1	0.166667	0	23	0	1	83.3333
7383	B	1	0.981481	0	23	0	1	1.85185
7384	B	1	0.0185185	1	23	0	1	98.1481
7385	B	1	0.212389	0	23	0	1	78.7611
7386	B	1	0.0217391	1	23	0	1	97.8261
7387	B	1	0.0176991	1	23	0	1	98.2301
7388	B	1	1.15152	0	23	0	1	-15.1515
7389	B	1	0.19469	0	23	0	1	80.531
7390	B	1	0.395833	0	23	0	1	60.4167
7391	B	1	0.0895522	1	23	0	1	91.0448
7392	B	1	0.0909091	1	23	0	1	90.9091
7393	B	1	0.26087	0	23	0	1	73.913
7394	B	1	0.116883	0	23	0	1	88.3117
7395	B	1	0.0176991	1	23	0	1	98.2301
7396	B	1	1.04425	0	23	0	1	-4.42478
7397	B	1	0.230088	0	23	0	1	76.9912
7398	B	1	0.0176991	1	23	0	1	98.2301
7399	B	1	1.10417	0	23	0	1	-10.4167
7400	B	1	0.495575	0	23	0	1	50.4425
7401	B	1	0.77551	0	23	0	1	22.449
7402	B	1	0.442478	0	23	0	1	55.7522
7403	B	1	0.488889	0	23	0	1	51.1111
7404	B	1	0.0265487	1	23	0	1	97.3451
7405	B	1	0.218391	0	23	0	1	78.1609
7406	B	1	0.08	1	23	0	1	92
7407	B	1	0.292308	0	23	0	1	70.7692
7408	B	1	1.1	0	23	0	1	-10
7409	B	1	1.05747	0	23	0	1	-5.74713
7410	B	1	0.212389	0	23	0	1	78.7611
7411	B	1	0.166667	0	23	0	1	83.3333
7412	B	1	0.166667	0	23	0	1	83.3333
7413	B	1	0.0265487	1	23	0	1	97.3451
7414	B	1	0.0615385	1	23	0	1	93.8462
7415	B	1	0.16092	0	23	0	1	83.908
7416	B	1	0.734694	0	23	0	1	26.5306
7417	B	1	0.16092	0	23	0	1	83.908
7418	B	1	0.0442478	1	23	0	1	95.5752
7419	B	1	0.166667	0	23	0	1	83.3333
7420	B	1	0.217391	0	23	0	1	78.2609
7421	B	1	0.173913	0	23	0	1	82.6087
7422	B	1	0.212389	0	23	0	1	78.7611
7423	B	1	1.13889	0	23	0	1	-13.8889
7424	B	1	0.108696	0	23	0	1	89.1304
7425	B	1	1.06494	0	23	0	1	-6.49351
7426	B	1	1.15152	0	23	0	1	-15.1515
7427	B	1	0.777778	0	23	0	1	22.2222
7428	B	1	0.272727	0	23	0	1	72.7273
7429	B	1	0.0543478	1	23	0	1	94.5652
7430	B	1	0.292308	0	23	0	1	70.7692
7431	B	1	0.115044	0	23	0	1	88.4956
7432	B	1	0.166667	0	23	0	1	83.3333
7433	B	1	0.298507	0	23	0	1	70.1493
7434	B	1	0.479167	0	23	0	1	52.0833
7435	B	1	0.320755	0	23	0	1	67.9245
7436	B	1	1.16129	0	23	0	1	-16.129
7437	B	1	0.0434783	1	23	0	1	95.6522
7438	B	1	0.0176991	1	23	0	1	98.2301
7439	B	1	0.0176991	1	23	0	1	98.2301
7440	B	1	0.141304	0	23	0	1	85.8696
7441	B	1	1.16129	0	23	0	1	-16.129
7442	B	1	0.0888889	1	23	0	1	91.1111
7443	B	1	0.533333	0	23	0	1	46.6667
7444	B	1	1.07692	0	23	0	1	-7.69231
7445	B	1	1.13889	0	23	0	1	-13.8889
7446	B	1	0.215385	0	23	0	1	78.4615
7447	B	1	0.897959	0	23	0	1	10.2041
7448	B	1	0.126437	0	23	0	1	87.3563
7449	B	1	0.477612	0	23	0	1	52.2388
7450	B	1	1.10417	0	23	0	1	-10.4167
7451	B	1	1.07463	0	23	0	1	-7.46269
7452	B	1	0.166667	0	23	0	1	83.3333
7453	B	1	0.0689655	1	23	0	1	93.1034
7454	B	1	0.685185	0	23	0	1	31.4815
10495	B	1	0.0144928	1	23	0	0	98.5507
10497	B	1	0.0144928	1	23	0	0	98.5507
10506	B	1	0.0144928	1	23	0	0	98.5507
10508	B	1	0.0144928	1	23	0	0	98.5507
10509	B	1	0.0144928	1	23	0	0	98.5507
3448	B	1	0.016129	1	21	0	0	98.3871
3450	B	1	0.016129	1	21	0	0	98.3871
7010	B	1	0.0175439	1	22	0	0	98.2456
7011	B	1	0.0175439	1	22	0	0	98.2456
10498	B	1	0.0289855	1	23	0	0	97.1014
10500	B	1	0.0289855	1	23	0	0	97.1014
10501	B	1	0.0289855	1	23	0	0	97.1014
10502	B	1	0.0289855	1	23	0	0	97.1014
10504	B	1	0.0289855	1	23	0	0	97.1014
10507	B	1	0.0289855	1	23	0	0	97.1014
3449	B	1	0.0322581	1	21	0	0	96.7742
3451	B	1	0.0322581	1	21	0	0	96.7742
7015	B	1	0.0350877	1	22	0	0	96.4912
10494	B	1	0.115942	0	23	0	0	88.4058
10496	B	1	0.115942	0	23	0	0	88.4058
10503	B	1	0.115942	0	23	0	0	88.4058
3446	B	1	0.129032	0	21	0	0	87.0968
3447	B	1	0.129032	0	21	0	0	87.0968
7013	B	1	0.140351	0	22	0	0	85.9649
7014	B	1	0.140351	0	22	0	0	85.9649
7016	B	1	0.140351	0	22	0	0	85.9649
7012	B	1	0.403509	0	22	0	0	59.6491
10505	B	1	0.463768	0	23	0	0	53.6232
10499	B	1	0.565217	0	23	0	0	43.4783
268	C	1	0.192308	0	21	1	1	80.7692
269	C	1	0.172414	0	21	1	1	82.7586
270	C	1	0.0344828	1	21	1	1	96.5517
271	C	1	0.0948276	1	21	1	1	90.5172
272	C	1	0.125	0	21	1	1	87.5
273	C	1	0.137931	0	21	1	1	86.2069
3910	C	1	0.105263	0	22	1	1	89.4737
3911	C	1	0.222222	0	22	1	1	77.7778
3912	C	1	0.0789474	1	22	1	1	92.1053
3913	C	1	0.122807	0	22	1	1	87.7193
3914	C	1	0.192982	0	22	1	1	80.7018
3915	C	1	0.219298	0	22	1	1	78.0702
3916	C	1	0.0175439	1	22	1	1	98.2456
3917	C	1	0.175439	0	22	1	1	82.4561
3918	C	1	0.175439	0	22	1	1	82.4561
3919	C	1	0.125	0	22	1	1	87.5
3920	C	1	1.0625	0	22	1	1	-6.25
3921	C	1	0.0210526	1	22	1	1	97.8947
3922	C	1	0.0105263	1	22	1	1	98.9474
7455	C	1	0.12963	0	23	1	1	87.037
7456	C	1	0.0555556	1	23	1	1	94.4444
7457	C	1	0.0108696	1	23	1	1	98.913
7458	C	1	0.166667	0	23	1	1	83.3333
7459	C	1	0.4	0	23	1	1	60
7460	C	1	0.159292	0	23	1	1	84.0708
7461	C	1	0.079646	1	23	1	1	92.0354
7462	C	1	0.159292	0	23	1	1	84.0708
7463	C	1	0.115044	0	23	1	1	88.4956
7464	C	1	0.169231	0	23	1	1	83.0769
7465	C	1	0.0804598	1	23	1	1	91.954
7466	C	1	0.0804598	1	23	1	1	91.954
7467	C	1	0.116883	0	23	1	1	88.3117
3452	C	1	0.0322581	1	21	1	0	96.7742
7017	C	1	0.0350877	1	22	1	0	96.4912
7018	C	1	0.0350877	1	22	1	0	96.4912
274	C	1	0.289474	0	21	0	1	71.0526
275	C	1	1.05102	0	21	0	1	-5.10204
276	C	1	0.12931	0	21	0	1	87.069
277	C	1	0.155172	0	21	0	1	84.4828
278	C	1	0.02	1	21	0	1	98
279	C	1	0.161765	0	21	0	1	83.8235
280	C	1	0.144737	0	21	0	1	85.5263
281	C	1	1.07812	0	21	0	1	-7.8125
282	C	1	0.0862069	1	21	0	1	91.3793
283	C	1	0.137931	0	21	0	1	86.2069
284	C	1	0.0394737	1	21	0	1	96.0526
285	C	1	1.06579	0	21	0	1	-6.57895
286	C	1	0.040404	1	21	0	1	95.9596
287	C	1	0.140625	0	21	0	1	85.9375
288	C	1	0.172414	0	21	0	1	82.7586
289	C	1	0.4375	0	21	0	1	56.25
290	C	1	0.270588	0	21	0	1	72.9412
291	C	1	0.0505051	1	21	0	1	94.9495
292	C	1	1.07812	0	21	0	1	-7.8125
293	C	1	0.833333	0	21	0	1	16.6667
294	C	1	0.425287	0	21	0	1	57.4713
295	C	1	1.07812	0	21	0	1	-7.8125
296	C	1	1.1	0	21	0	1	-10
297	C	1	1.11628	0	21	0	1	-11.6279
298	C	1	0.0192308	1	21	0	1	98.0769
299	C	1	0.482759	0	21	0	1	51.7241
300	C	1	1.07812	0	21	0	1	-7.8125
301	C	1	1.09615	0	21	0	1	-9.61538
302	C	1	0.0576923	1	21	0	1	94.2308
303	C	1	1.10417	0	21	0	1	-10.4167
304	C	1	0.0505051	1	21	0	1	94.9495
305	C	1	0.692308	0	21	0	1	30.7692
306	C	1	0.666667	0	21	0	1	33.3333
307	C	1	0.183099	0	21	0	1	81.6901
308	C	1	0.0862069	1	21	0	1	91.3793
309	C	1	0.596154	0	21	0	1	40.3846
310	C	1	1.07812	0	21	0	1	-7.8125
311	C	1	0.0505051	1	21	0	1	94.9495
312	C	1	0.115385	0	21	0	1	88.4615
313	C	1	0.03125	1	21	0	1	96.875
314	C	1	0.112069	0	21	0	1	88.7931
315	C	1	0.480769	0	21	0	1	51.9231
316	C	1	1.12821	0	21	0	1	-12.8205
317	C	1	0.666667	0	21	0	1	33.3333
318	C	1	1.1	0	21	0	1	-10
319	C	1	0.115385	0	21	0	1	88.4615
320	C	1	0.172414	0	21	0	1	82.7586
321	C	1	1.05747	0	21	0	1	-5.74713
322	C	1	0.0394737	1	21	0	1	96.0526
323	C	1	0.12931	0	21	0	1	87.069
324	C	1	0.28	0	21	0	1	72
325	C	1	1.05747	0	21	0	1	-5.74713
326	C	1	0.114286	0	21	0	1	88.5714
327	C	1	0.0431034	1	21	0	1	95.6897
328	C	1	0.485294	0	21	0	1	51.4706
329	C	1	0.314286	0	21	0	1	68.5714
330	C	1	0.144737	0	21	0	1	85.5263
331	C	1	0.0192308	1	21	0	1	98.0769
332	C	1	0.0512821	1	21	0	1	94.8718
333	C	1	1.12821	0	21	0	1	-12.8205
334	C	1	0.291667	0	21	0	1	70.8333
335	C	1	0.0505051	1	21	0	1	94.9495
336	C	1	0.765625	0	21	0	1	23.4375
337	C	1	0.171429	0	21	0	1	82.8571
338	C	1	0.328947	0	21	0	1	67.1053
339	C	1	0.534483	0	21	0	1	46.5517
340	C	1	1.11628	0	21	0	1	-11.6279
341	C	1	0.172414	0	21	0	1	82.7586
342	C	1	1.06579	0	21	0	1	-6.57895
343	C	1	0.0517241	1	21	0	1	94.8276
344	C	1	0.102941	1	21	0	1	89.7059
345	C	1	0.820513	0	21	0	1	17.9487
346	C	1	0.115385	0	21	0	1	88.4615
347	C	1	0.288462	0	21	0	1	71.1538
348	C	1	0.140845	0	21	0	1	85.9155
349	C	1	0.0192308	1	21	0	1	98.0769
350	C	1	0.171053	0	21	0	1	82.8947
351	C	1	0.16	0	21	0	1	84
352	C	1	0.172414	0	21	0	1	82.7586
353	C	1	0.115385	0	21	0	1	88.4615
354	C	1	0.0505051	1	21	0	1	94.9495
355	C	1	0.0192308	1	21	0	1	98.0769
356	C	1	0.234375	0	21	0	1	76.5625
357	C	1	1.1	0	21	0	1	-10
358	C	1	1.12821	0	21	0	1	-12.8205
359	C	1	0.0606061	1	21	0	1	93.9394
360	C	1	0.172414	0	21	0	1	82.7586
361	C	1	0.234375	0	21	0	1	76.5625
362	C	1	0.172414	0	21	0	1	82.7586
363	C	1	0.0526316	1	21	0	1	94.7368
364	C	1	0.137931	0	21	0	1	86.2069
365	C	1	1.12821	0	21	0	1	-12.8205
366	C	1	1.1	0	21	0	1	-10
367	C	1	0.102941	1	21	0	1	89.7059
368	C	1	0.2	0	21	0	1	80
369	C	1	1.12821	0	21	0	1	-12.8205
370	C	1	0.703704	0	21	0	1	29.6296
371	C	1	0.244898	0	21	0	1	75.5102
372	C	1	0.307692	0	21	0	1	69.2308
373	C	1	0.0512821	1	21	0	1	94.8718
374	C	1	0.0192308	1	21	0	1	98.0769
375	C	1	0.161765	0	21	0	1	83.8235
376	C	1	0.703125	0	21	0	1	29.6875
377	C	1	1.1	0	21	0	1	-10
378	C	1	0.325581	0	21	0	1	67.4419
379	C	1	1.06579	0	21	0	1	-6.57895
380	C	1	1.12821	0	21	0	1	-12.8205
381	C	1	1.07812	0	21	0	1	-7.8125
382	C	1	0.15493	0	21	0	1	84.507
383	C	1	0.5	0	21	0	1	50
384	C	1	0.0394737	1	21	0	1	96.0526
385	C	1	0.03125	1	21	0	1	96.875
386	C	1	1.07812	0	21	0	1	-7.8125
387	C	1	1.09615	0	21	0	1	-9.61538
388	C	1	0.32	0	21	0	1	68
389	C	1	0.144737	0	21	0	1	85.5263
390	C	1	0.144737	0	21	0	1	85.5263
391	C	1	0.0689655	1	21	0	1	93.1034
392	C	1	0.714286	0	21	0	1	28.5714
393	C	1	0.172414	0	21	0	1	82.7586
394	C	1	0.948718	0	21	0	1	5.12821
395	C	1	0.137931	0	21	0	1	86.2069
396	C	1	0.0192308	1	21	0	1	98.0769
397	C	1	0.02	1	21	0	1	98
398	C	1	0.512821	0	21	0	1	48.7179
399	C	1	0.0930233	1	21	0	1	90.6977
400	C	1	0.206897	0	21	0	1	79.3103
401	C	1	0.288462	0	21	0	1	71.1538
402	C	1	0.0689655	1	21	0	1	93.1034
403	C	1	0.0512821	1	21	0	1	94.8718
404	C	1	1.12821	0	21	0	1	-12.8205
405	C	1	0.3125	0	21	0	1	68.75
406	C	1	0.172414	0	21	0	1	82.7586
407	C	1	0.0526316	1	21	0	1	94.7368
408	C	1	0.0606061	1	21	0	1	93.9394
409	C	1	0.275862	0	21	0	1	72.4138
410	C	1	0.172414	0	21	0	1	82.7586
411	C	1	0.552632	0	21	0	1	44.7368
412	C	1	0.28	0	21	0	1	72
413	C	1	0.161765	0	21	0	1	83.8235
414	C	1	0.198276	0	21	0	1	80.1724
415	C	1	0.0735294	1	21	0	1	92.6471
416	C	1	0.448718	0	21	0	1	55.1282
3923	C	1	0.105263	0	22	0	1	89.4737
3924	C	1	1.05263	0	22	0	1	-5.26316
3925	C	1	1.1	0	22	0	1	-10
3926	C	1	0.381579	0	22	0	1	61.8421
3927	C	1	0.175439	0	22	0	1	82.4561
3928	C	1	0.0438596	1	22	0	1	95.614
3929	C	1	0.0923077	1	22	0	1	90.7692
3930	C	1	0.462963	0	22	0	1	53.7037
3931	C	1	0.605263	0	22	0	1	39.4737
3932	C	1	1.10417	0	22	0	1	-10.4167
3933	C	1	1.10204	0	22	0	1	-10.2041
3934	C	1	0.842105	0	22	0	1	15.7895
3935	C	1	0.0923077	1	22	0	1	90.7692
3936	C	1	1.15152	0	22	0	1	-15.1515
3937	C	1	1.10417	0	22	0	1	-10.4167
3938	C	1	0.123596	0	22	0	1	87.6404
3939	C	1	0.772727	0	22	0	1	22.7273
3940	C	1	0.365854	0	22	0	1	63.4146
3941	C	1	0.075	1	22	0	1	92.5
3942	C	1	0.0921053	1	22	0	1	90.7895
3943	C	1	0.153846	0	22	0	1	84.6154
3944	C	1	0.0789474	1	22	0	1	92.1053
3945	C	1	0.494382	0	22	0	1	50.5618
3946	C	1	0.242105	0	22	0	1	75.7895
3947	C	1	1.04386	0	22	0	1	-4.38596
3948	C	1	0.317073	0	22	0	1	68.2927
3949	C	1	0.348485	0	22	0	1	65.1515
3950	C	1	0.105263	0	22	0	1	89.4737
3951	C	1	1.14286	0	22	0	1	-14.2857
3952	C	1	0.144737	0	22	0	1	85.5263
3953	C	1	0.378788	0	22	0	1	62.1212
3954	C	1	0.1	1	22	0	1	90
3955	C	1	0.363636	0	22	0	1	63.6364
3956	C	1	0.195122	0	22	0	1	80.4878
3957	C	1	1.06579	0	22	0	1	-6.57895
3958	C	1	1.09259	0	22	0	1	-9.25926
3959	C	1	1.14286	0	22	0	1	-14.2857
3960	C	1	0.175439	0	22	0	1	82.4561
3961	C	1	0.0789474	1	22	0	1	92.1053
3962	C	1	0.105263	0	22	0	1	89.4737
3963	C	1	0.213483	0	22	0	1	78.6517
3964	C	1	1.14286	0	22	0	1	-14.2857
3965	C	1	0.254386	0	22	0	1	74.5614
3966	C	1	0.348485	0	22	0	1	65.1515
3967	C	1	0.178947	0	22	0	1	82.1053
3968	C	1	0.175439	0	22	0	1	82.4561
3969	C	1	0.185185	0	22	0	1	81.4815
3970	C	1	0.0421053	1	22	0	1	95.7895
3971	C	1	0.223684	0	22	0	1	77.6316
3972	C	1	0.8125	0	22	0	1	18.75
3973	C	1	0.258427	0	22	0	1	74.1573
3974	C	1	0.444444	0	22	0	1	55.5556
3975	C	1	0.030303	1	22	0	1	96.9697
3976	C	1	0.105263	0	22	0	1	89.4737
3977	C	1	1.04386	0	22	0	1	-4.38596
3978	C	1	0.37037	0	22	0	1	62.963
3979	C	1	0.184211	0	22	0	1	81.5789
3980	C	1	0.0263158	1	22	0	1	97.3684
3981	C	1	0.142857	0	22	0	1	85.7143
3982	C	1	0.473684	0	22	0	1	52.6316
3983	C	1	0.230769	0	22	0	1	76.9231
3984	C	1	0.287356	0	22	0	1	71.2644
3985	C	1	0.393258	0	22	0	1	60.6742
3986	C	1	0.0307692	1	22	0	1	96.9231
3987	C	1	0.0631579	1	22	0	1	93.6842
3988	C	1	0.526316	0	22	0	1	47.3684
3989	C	1	0.0612245	1	22	0	1	93.8776
3990	C	1	0.609756	0	22	0	1	39.0244
3991	C	1	0.0263158	1	22	0	1	97.3684
3992	C	1	0.152778	0	22	0	1	84.7222
3993	C	1	0.326316	0	22	0	1	67.3684
3994	C	1	0.547368	0	22	0	1	45.2632
3995	C	1	0.114035	0	22	0	1	88.5965
3996	C	1	0.0185185	1	22	0	1	98.1481
3997	C	1	0.175439	0	22	0	1	82.4561
3998	C	1	0.270833	0	22	0	1	72.9167
3999	C	1	0.0185185	1	22	0	1	98.1481
4000	C	1	0.270833	0	22	0	1	72.9167
4001	C	1	0.210526	0	22	0	1	78.9474
4002	C	1	0.157895	0	22	0	1	84.2105
4003	C	1	0.439394	0	22	0	1	56.0606
4004	C	1	0.122449	0	22	0	1	87.7551
4005	C	1	1.15152	0	22	0	1	-15.1515
4006	C	1	0.0438596	1	22	0	1	95.614
4007	C	1	0.0263158	1	22	0	1	97.3684
4008	C	1	0.791667	0	22	0	1	20.8333
4009	C	1	0.0175439	1	22	0	1	98.2456
4010	C	1	1.10204	0	22	0	1	-10.2041
4011	C	1	1.09259	0	22	0	1	-9.25926
4012	C	1	0.166667	0	22	0	1	83.3333
4013	C	1	0.375	0	22	0	1	62.5
4014	C	1	1.12195	0	22	0	1	-12.1951
4015	C	1	0.463158	0	22	0	1	53.6842
4016	C	1	0.291667	0	22	0	1	70.8333
4017	C	1	0.285714	0	22	0	1	71.4286
4018	C	1	1.12195	0	22	0	1	-12.1951
4019	C	1	0.315789	0	22	0	1	68.4211
4020	C	1	0.75	0	22	0	1	25
4021	C	1	0.369231	0	22	0	1	63.0769
4022	C	1	0.178947	0	22	0	1	82.1053
4023	C	1	0.0263158	1	22	0	1	97.3684
4024	C	1	0.0224719	1	22	0	1	97.7528
4025	C	1	0.0175439	1	22	0	1	98.2456
4026	C	1	0.0185185	1	22	0	1	98.1481
4027	C	1	0.484848	0	22	0	1	51.5152
4028	C	1	0.114286	0	22	0	1	88.5714
4029	C	1	0.555556	0	22	0	1	44.4444
4030	C	1	0.0487805	1	22	0	1	95.122
4031	C	1	1.04386	0	22	0	1	-4.38596
4032	C	1	0.272727	0	22	0	1	72.7273
4033	C	1	1.14286	0	22	0	1	-14.2857
4034	C	1	0.219298	0	22	0	1	78.0702
4035	C	1	0.105263	0	22	0	1	89.4737
4036	C	1	0.315789	0	22	0	1	68.4211
4037	C	1	0.0204082	1	22	0	1	97.9592
4038	C	1	0.0487805	1	22	0	1	95.122
4039	C	1	0.326531	0	22	0	1	67.3469
4040	C	1	0.454545	0	22	0	1	54.5455
4041	C	1	0.407407	0	22	0	1	59.2593
4042	C	1	0.0438596	1	22	0	1	95.614
4043	C	1	0.561404	0	22	0	1	43.8596
4044	C	1	0.609756	0	22	0	1	39.0244
4045	C	1	0.0555556	1	22	0	1	94.4444
4046	C	1	1.12195	0	22	0	1	-12.1951
4047	C	1	0.236842	0	22	0	1	76.3158
4048	C	1	1.06579	0	22	0	1	-6.57895
7468	C	1	1.11111	0	23	0	1	-11.1111
7469	C	1	0.448276	0	23	0	1	55.1724
7470	C	1	0.244898	0	23	0	1	75.5102
7471	C	1	0.159292	0	23	0	1	84.0708
7472	C	1	1.09259	0	23	0	1	-9.25926
7473	C	1	0.511111	0	23	0	1	48.8889
7474	C	1	0.0353982	1	23	0	1	96.4602
7475	C	1	0.206522	0	23	0	1	79.3478
7476	C	1	0.0619469	1	23	0	1	93.8053
7477	C	1	0.159292	0	23	0	1	84.0708
7478	C	1	0.038961	1	23	0	1	96.1039
7479	C	1	0.02	1	23	0	1	98
7480	C	1	0.58	0	23	0	1	42
7481	C	1	0.184783	0	23	0	1	81.5217
7482	C	1	0.965517	0	23	0	1	3.44828
7483	C	1	0.722222	0	23	0	1	27.7778
7484	C	1	0.159292	0	23	0	1	84.0708
7485	C	1	0.895522	0	23	0	1	10.4478
7486	C	1	0.148148	0	23	0	1	85.1852
7487	C	1	0.752212	0	23	0	1	24.7788
7488	C	1	0.8125	0	23	0	1	18.75
7489	C	1	1.1	0	23	0	1	-10
7490	C	1	0.350649	0	23	0	1	64.9351
7491	C	1	1.11111	0	23	0	1	-11.1111
7492	C	1	0.150442	0	23	0	1	84.9558
7493	C	1	0.212389	0	23	0	1	78.7611
7494	C	1	0.02	1	23	0	1	98
7495	C	1	0.115044	0	23	0	1	88.4956
7496	C	1	0.242424	0	23	0	1	75.7576
7497	C	1	1.06757	0	23	0	1	-6.75676
7498	C	1	0.148148	0	23	0	1	85.1852
7499	C	1	0.144928	0	23	0	1	85.5072
7500	C	1	0.377778	0	23	0	1	62.2222
7501	C	1	0.636364	0	23	0	1	36.3636
7502	C	1	1.16129	0	23	0	1	-16.129
7503	C	1	1.1	0	23	0	1	-10
7504	C	1	1.07463	0	23	0	1	-7.46269
7505	C	1	0.030303	1	23	0	1	96.9697
7506	C	1	1.15152	0	23	0	1	-15.1515
7507	C	1	0.115044	0	23	0	1	88.4956
7508	C	1	0.12	0	23	0	1	88
7509	C	1	1.16129	0	23	0	1	-16.129
7510	C	1	0.242424	0	23	0	1	75.7576
7511	C	1	0.532468	0	23	0	1	46.7532
7512	C	1	0.362832	0	23	0	1	63.7168
7513	C	1	0.184783	0	23	0	1	81.5217
7514	C	1	1.10417	0	23	0	1	-10.4167
7515	C	1	0.26087	0	23	0	1	73.913
7516	C	1	0.287356	0	23	0	1	71.2644
7517	C	1	0.159292	0	23	0	1	84.0708
7518	C	1	0.888889	0	23	0	1	11.1111
7519	C	1	0.253731	0	23	0	1	74.6269
7520	C	1	0.159292	0	23	0	1	84.0708
7521	C	1	1.09259	0	23	0	1	-9.25926
7522	C	1	0.8	0	23	0	1	20
7523	C	1	0.038961	1	23	0	1	96.1039
7524	C	1	0.155556	0	23	0	1	84.4444
7525	C	1	0.226415	0	23	0	1	77.3585
7526	C	1	0.961039	0	23	0	1	3.8961
7527	C	1	0.141304	0	23	0	1	85.8696
7528	C	1	0.150442	0	23	0	1	84.9558
7529	C	1	0.1	1	23	0	1	90
7530	C	1	0.68	0	23	0	1	32
7531	C	1	0.103896	1	23	0	1	89.6104
7532	C	1	0.0442478	1	23	0	1	95.5752
7533	C	1	0.0740741	1	23	0	1	92.5926
7534	C	1	0.221239	0	23	0	1	77.8761
7535	C	1	0.22	0	23	0	1	78
7536	C	1	0.0204082	1	23	0	1	97.9592
7537	C	1	0.148148	0	23	0	1	85.1852
7538	C	1	0.479167	0	23	0	1	52.0833
7539	C	1	1.06494	0	23	0	1	-6.49351
7540	C	1	0.777778	0	23	0	1	22.2222
7541	C	1	0.079646	1	23	0	1	92.0354
7542	C	1	0.0909091	1	23	0	1	90.9091
7543	C	1	1.16129	0	23	0	1	-16.129
7544	C	1	1.1	0	23	0	1	-10
7545	C	1	0.388889	0	23	0	1	61.1111
7546	C	1	0.0666667	1	23	0	1	93.3333
7547	C	1	0.0416667	1	23	0	1	95.8333
7548	C	1	0.897959	0	23	0	1	10.2041
7549	C	1	0.159292	0	23	0	1	84.0708
7550	C	1	0.207792	0	23	0	1	79.2208
7551	C	1	0.159292	0	23	0	1	84.0708
7552	C	1	0.272727	0	23	0	1	72.7273
7553	C	1	0.159292	0	23	0	1	84.0708
7554	C	1	0.555556	0	23	0	1	44.4444
7555	C	1	0.253731	0	23	0	1	74.6269
7556	C	1	1.10204	0	23	0	1	-10.2041
7557	C	1	0.038961	1	23	0	1	96.1039
7558	C	1	0.207792	0	23	0	1	79.2208
7559	C	1	0.230769	0	23	0	1	76.9231
7560	C	1	0.0108696	1	23	0	1	98.913
7561	C	1	0.0888889	1	23	0	1	91.1111
7562	C	1	0.135135	0	23	0	1	86.4865
7563	C	1	0.244898	0	23	0	1	75.5102
7564	C	1	0.148148	0	23	0	1	85.1852
7565	C	1	0.253731	0	23	0	1	74.6269
7566	C	1	0.238806	0	23	0	1	76.1194
7567	C	1	1.15152	0	23	0	1	-15.1515
7568	C	1	0.148148	0	23	0	1	85.1852
7569	C	1	0.247788	0	23	0	1	75.2212
7570	C	1	0.195402	0	23	0	1	80.4598
7571	C	1	0.166667	0	23	0	1	83.3333
7572	C	1	0.159292	0	23	0	1	84.0708
7573	C	1	0.079646	1	23	0	1	92.0354
7574	C	1	0.179104	0	23	0	1	82.0896
7575	C	1	0.361111	0	23	0	1	63.8889
7576	C	1	1.05747	0	23	0	1	-5.74713
7577	C	1	1.04425	0	23	0	1	-4.42478
7578	C	1	0.296296	0	23	0	1	70.3704
7579	C	1	0.150442	0	23	0	1	84.9558
7580	C	1	0.111111	0	23	0	1	88.8889
7581	C	1	0.166667	0	23	0	1	83.3333
7582	C	1	0.132743	0	23	0	1	86.7257
7583	C	1	0.264368	0	23	0	1	73.5632
7584	C	1	0.08	1	23	0	1	92
7585	C	1	0.0108696	1	23	0	1	98.913
7586	C	1	0.48	0	23	0	1	52
7587	C	1	0.0945946	1	23	0	1	90.5405
3454	C	1	0.016129	1	21	0	0	98.3871
3463	C	1	0.016129	1	21	0	0	98.3871
7025	C	1	0.0175439	1	22	0	0	98.2456
10515	C	1	0.0289855	1	23	0	0	97.1014
3453	C	1	0.0322581	1	21	0	0	96.7742
7019	C	1	0.0350877	1	22	0	0	96.4912
7028	C	1	0.0350877	1	22	0	0	96.4912
10513	C	1	0.0724638	1	23	0	0	92.7536
3461	C	1	0.0806452	1	21	0	0	91.9355
7022	C	1	0.0877193	1	22	0	0	91.2281
7024	C	1	0.0877193	1	22	0	0	91.2281
3462	C	1	0.129032	0	21	0	0	87.0968
10510	C	1	0.188406	0	23	0	0	81.1594
3458	C	1	0.241935	0	21	0	0	75.8065
3455	C	1	0.258065	0	21	0	0	74.1935
3459	C	1	0.258065	0	21	0	0	74.1935
3460	C	1	0.258065	0	21	0	0	74.1935
7023	C	1	0.298246	0	22	0	0	70.1754
7026	C	1	0.298246	0	22	0	0	70.1754
7027	C	1	0.298246	0	22	0	0	70.1754
7029	C	1	0.298246	0	22	0	0	70.1754
10512	C	1	0.333333	0	23	0	0	66.6667
10514	C	1	0.333333	0	23	0	0	66.6667
10517	C	1	0.333333	0	23	0	0	66.6667
10511	C	1	0.391304	0	23	0	0	60.8696
3457	C	1	0.435484	0	21	0	0	56.4516
3456	C	1	0.5	0	21	0	0	50
10516	C	1	0.565217	0	23	0	0	43.4783
7020	C	1	0.736842	0	22	0	0	26.3158
7021	C	1	0.736842	0	22	0	0	26.3158
417	D	1	0.0470588	1	21	1	1	95.2941
418	D	1	0.0735294	1	21	1	1	92.6471
419	D	1	0.637931	0	21	1	1	36.2069
420	D	1	0.388235	0	21	1	1	61.1765
421	D	1	0.037037	1	21	1	1	96.2963
422	D	1	0.0117647	1	21	1	1	98.8235
423	D	1	0.323944	0	21	1	1	67.6056
424	D	1	0.028169	1	21	1	1	97.1831
425	D	1	0.12931	0	21	1	1	87.069
426	D	1	0.028169	1	21	1	1	97.1831
427	D	1	0.0140845	1	21	1	1	98.5915
428	D	1	0.0606061	1	21	1	1	93.9394
429	D	1	0.352113	0	21	1	1	64.7887
4049	D	1	1.04386	0	22	1	1	-4.38596
4050	D	1	0.0789474	1	22	1	1	92.1053
4051	D	1	0.224719	0	22	1	1	77.5281
4052	D	1	0.0701754	1	22	1	1	92.9825
4053	D	1	0.153846	0	22	1	1	84.6154
4054	D	1	0.0277778	1	22	1	1	97.2222
4055	D	1	0.575758	0	22	1	1	42.4242
4056	D	1	0.0315789	1	22	1	1	96.8421
4057	D	1	0.439394	0	22	1	1	56.0606
4058	D	1	0.0210526	1	22	1	1	97.8947
4059	D	1	0.0185185	1	22	1	1	98.1481
7588	D	1	0.150442	0	23	1	1	84.9558
7589	D	1	0.0724638	1	23	1	1	92.7536
7590	D	1	0.218391	0	23	1	1	78.1609
7591	D	1	0.150442	0	23	1	1	84.9558
7592	D	1	0.318841	0	23	1	1	68.1159
7593	D	1	0.0322581	1	23	1	1	96.7742
7594	D	1	1.11111	0	23	1	1	-11.1111
7595	D	1	0.079646	1	23	1	1	92.0354
7596	D	1	0.155844	0	23	1	1	84.4156
7597	D	1	0.0945946	1	23	1	1	90.5405
10518	D	1	0.0289855	1	23	1	0	97.1014
430	D	1	0.538462	0	21	0	1	46.1538
431	D	1	1.09615	0	21	0	1	-9.61538
432	D	1	0.5	0	21	0	1	50
433	D	1	0.0961538	1	21	0	1	90.3846
434	D	1	0.5	0	21	0	1	50
435	D	1	0.480769	0	21	0	1	51.9231
436	D	1	0.615385	0	21	0	1	38.4615
437	D	1	0.230769	0	21	0	1	76.9231
438	D	1	0.230769	0	21	0	1	76.9231
439	D	1	0.5	0	21	0	1	50
440	D	1	0.0384615	1	21	0	1	96.1538
441	D	1	0.5	0	21	0	1	50
442	D	1	0.5	0	21	0	1	50
443	D	1	0.0857143	1	21	0	1	91.4286
444	D	1	0.228571	0	21	0	1	77.1429
445	D	1	0.28169	0	21	0	1	71.831
446	D	1	0.0140845	1	21	0	1	98.5915
447	D	1	1.07042	0	21	0	1	-7.04225
448	D	1	0.760563	0	21	0	1	23.9437
449	D	1	1.07042	0	21	0	1	-7.04225
450	D	1	0.028169	1	21	0	1	97.1831
451	D	1	0.126761	0	21	0	1	87.3239
452	D	1	1.07042	0	21	0	1	-7.04225
453	D	1	0.323944	0	21	0	1	67.6056
454	D	1	1.12821	0	21	0	1	-12.8205
455	D	1	1.12821	0	21	0	1	-12.8205
456	D	1	0.0512821	1	21	0	1	94.8718
457	D	1	1.12821	0	21	0	1	-12.8205
458	D	1	1.12821	0	21	0	1	-12.8205
459	D	1	0.692308	0	21	0	1	30.7692
460	D	1	0.589744	0	21	0	1	41.0256
461	D	1	1.12821	0	21	0	1	-12.8205
462	D	1	0.25641	0	21	0	1	74.359
463	D	1	1.12821	0	21	0	1	-12.8205
464	D	1	0.0512821	1	21	0	1	94.8718
465	D	1	1.1	0	21	0	1	-10
466	D	1	0.36	0	21	0	1	64
467	D	1	1.1	0	21	0	1	-10
468	D	1	1.1	0	21	0	1	-10
469	D	1	0.37931	0	21	0	1	62.069
470	D	1	0.37931	0	21	0	1	62.069
471	D	1	0.12931	0	21	0	1	87.069
472	D	1	1.0431	0	21	0	1	-4.31034
473	D	1	0.12931	0	21	0	1	87.069
474	D	1	0.12931	0	21	0	1	87.069
475	D	1	0.0689655	1	21	0	1	93.1034
476	D	1	0.0775862	1	21	0	1	92.2414
477	D	1	0.12931	0	21	0	1	87.069
478	D	1	0.37069	0	21	0	1	62.931
479	D	1	0.12931	0	21	0	1	87.069
480	D	1	0.12931	0	21	0	1	87.069
481	D	1	0.0258621	1	21	0	1	97.4138
482	D	1	0.0172414	1	21	0	1	98.2759
483	D	1	0.12931	0	21	0	1	87.069
484	D	1	1.0431	0	21	0	1	-4.31034
485	D	1	0.12931	0	21	0	1	87.069
486	D	1	0.224138	0	21	0	1	77.5862
487	D	1	0.327586	0	21	0	1	67.2414
488	D	1	0.353448	0	21	0	1	64.6552
489	D	1	0.965517	0	21	0	1	3.44828
490	D	1	0.818966	0	21	0	1	18.1034
491	D	1	0.12931	0	21	0	1	87.069
492	D	1	1.0431	0	21	0	1	-4.31034
493	D	1	0.0517241	1	21	0	1	94.8276
494	D	1	0.0603448	1	21	0	1	93.9655
495	D	1	0.0603448	1	21	0	1	93.9655
496	D	1	0.37069	0	21	0	1	62.931
497	D	1	0.818966	0	21	0	1	18.1034
498	D	1	0.62069	0	21	0	1	37.931
499	D	1	0.00862069	1	21	0	1	99.1379
500	D	1	1.0431	0	21	0	1	-4.31034
501	D	1	1.0431	0	21	0	1	-4.31034
502	D	1	0.198276	0	21	0	1	80.1724
503	D	1	0.155172	0	21	0	1	84.4828
504	D	1	1.0431	0	21	0	1	-4.31034
505	D	1	1.0431	0	21	0	1	-4.31034
506	D	1	1.0641	0	21	0	1	-6.41026
507	D	1	0.115385	0	21	0	1	88.4615
508	D	1	0.166667	0	21	0	1	83.3333
509	D	1	0.410256	0	21	0	1	58.9744
510	D	1	0.0555556	1	21	0	1	94.4444
511	D	1	0.62963	0	21	0	1	37.037
512	D	1	0.648148	0	21	0	1	35.1852
513	D	1	0.40625	0	21	0	1	59.375
514	D	1	0.09375	1	21	0	1	90.625
515	D	1	0.296875	0	21	0	1	70.3125
516	D	1	0.125	0	21	0	1	87.5
517	D	1	0.03125	1	21	0	1	96.875
518	D	1	0.720588	0	21	0	1	27.9412
519	D	1	0.25	0	21	0	1	75
520	D	1	0.455882	0	21	0	1	54.4118
521	D	1	0.102941	1	21	0	1	89.7059
522	D	1	0.485294	0	21	0	1	51.4706
523	D	1	0.973684	0	21	0	1	2.63158
524	D	1	0.1875	0	21	0	1	81.25
525	D	1	0.270833	0	21	0	1	72.9167
526	D	1	1.10417	0	21	0	1	-10.4167
527	D	1	1.10417	0	21	0	1	-10.4167
528	D	1	1.10417	0	21	0	1	-10.4167
529	D	1	1.11628	0	21	0	1	-11.6279
530	D	1	0.0930233	1	21	0	1	90.6977
531	D	1	0.0606061	1	21	0	1	93.9394
532	D	1	0.0606061	1	21	0	1	93.9394
533	D	1	0.0606061	1	21	0	1	93.9394
534	D	1	0.0606061	1	21	0	1	93.9394
535	D	1	0.0606061	1	21	0	1	93.9394
536	D	1	0.0606061	1	21	0	1	93.9394
537	D	1	0.0707071	1	21	0	1	92.9293
538	D	1	0.0707071	1	21	0	1	92.9293
539	D	1	1.19231	0	21	0	1	-19.2308
540	D	1	0.115385	0	21	0	1	88.4615
541	D	1	0.171053	0	21	0	1	82.8947
542	D	1	0.632184	0	21	0	1	36.7816
543	D	1	0.229885	0	21	0	1	77.0115
544	D	1	0.310345	0	21	0	1	68.9655
545	D	1	0.0114943	1	21	0	1	98.8506
546	D	1	0.471264	0	21	0	1	52.8736
547	D	1	0.229885	0	21	0	1	77.0115
548	D	1	0.352113	0	21	0	1	64.7887
549	D	1	0.028169	1	21	0	1	97.1831
550	D	1	0.028169	1	21	0	1	97.1831
551	D	1	0.28169	0	21	0	1	71.831
552	D	1	0.0140845	1	21	0	1	98.5915
553	D	1	1.07042	0	21	0	1	-7.04225
554	D	1	0.760563	0	21	0	1	23.9437
555	D	1	1.07042	0	21	0	1	-7.04225
556	D	1	0.028169	1	21	0	1	97.1831
557	D	1	0.126761	0	21	0	1	87.3239
558	D	1	1.07042	0	21	0	1	-7.04225
559	D	1	0.323944	0	21	0	1	67.6056
560	D	1	0.25	0	21	0	1	75
561	D	1	0.171053	0	21	0	1	82.8947
562	D	1	1.06579	0	21	0	1	-6.57895
563	D	1	1.06579	0	21	0	1	-6.57895
564	D	1	1.06579	0	21	0	1	-6.57895
565	D	1	1.06579	0	21	0	1	-6.57895
566	D	1	1.06579	0	21	0	1	-6.57895
567	D	1	0.328947	0	21	0	1	67.1053
568	D	1	0.0769231	1	21	0	1	92.3077
569	D	1	0.0769231	1	21	0	1	92.3077
570	D	1	0.846154	0	21	0	1	15.3846
571	D	1	0.0769231	1	21	0	1	92.3077
572	D	1	0.820513	0	21	0	1	17.9487
573	D	1	0.0140845	1	21	0	1	98.5915
574	D	1	0.0707071	1	21	0	1	92.9293
4060	D	1	0.0555556	1	22	0	1	94.4444
4061	D	1	0.592593	0	22	0	1	40.7407
4062	D	1	0.722222	0	22	0	1	27.7778
4063	D	1	0.277778	0	22	0	1	72.2222
4064	D	1	0.740741	0	22	0	1	25.9259
4065	D	1	0.12963	0	22	0	1	87.037
4066	D	1	1.09259	0	22	0	1	-9.25926
4067	D	1	0.0925926	1	22	0	1	90.7407
4068	D	1	1.09259	0	22	0	1	-9.25926
4069	D	1	0.722222	0	22	0	1	27.7778
4070	D	1	0.722222	0	22	0	1	27.7778
4071	D	1	0.185185	0	22	0	1	81.4815
4072	D	1	0.722222	0	22	0	1	27.7778
4073	D	1	1.09259	0	22	0	1	-9.25926
4074	D	1	0.5	0	22	0	1	50
4075	D	1	0.1	1	22	0	1	90
4076	D	1	0.4	0	22	0	1	60
4077	D	1	1.14286	0	22	0	1	-14.2857
4078	D	1	0.714286	0	22	0	1	28.5714
4079	D	1	1.14286	0	22	0	1	-14.2857
4080	D	1	0.0857143	1	22	0	1	91.4286
4081	D	1	0.0857143	1	22	0	1	91.4286
4082	D	1	0.0857143	1	22	0	1	91.4286
4083	D	1	0.25	0	22	0	1	75
4084	D	1	0.25	0	22	0	1	75
4085	D	1	0.5	0	22	0	1	50
4086	D	1	0.25	0	22	0	1	75
4087	D	1	0.166667	0	22	0	1	83.3333
4088	D	1	0.888889	0	22	0	1	11.1111
4089	D	1	1.12195	0	22	0	1	-12.1951
4090	D	1	0.0731707	1	22	0	1	92.6829
4091	D	1	1.12195	0	22	0	1	-12.1951
4092	D	1	1.12195	0	22	0	1	-12.1951
4093	D	1	0.365854	0	22	0	1	63.4146
4094	D	1	1.12195	0	22	0	1	-12.1951
4095	D	1	0.268293	0	22	0	1	73.1707
4096	D	1	1.10204	0	22	0	1	-10.2041
4097	D	1	0.387755	0	22	0	1	61.2245
4098	D	1	0.530612	0	22	0	1	46.9388
4099	D	1	0.394737	0	22	0	1	60.5263
4100	D	1	0.00877193	1	22	0	1	99.1228
4101	D	1	0.122807	0	22	0	1	87.7193
4102	D	1	0.157895	0	22	0	1	84.2105
4103	D	1	0.166667	0	22	0	1	83.3333
4104	D	1	0.22807	0	22	0	1	77.193
4105	D	1	0.429825	0	22	0	1	57.0175
4106	D	1	0.807018	0	22	0	1	19.2982
4107	D	1	0.850877	0	22	0	1	14.9123
4108	D	1	0.0964912	1	22	0	1	90.3509
4109	D	1	0.122807	0	22	0	1	87.7193
4110	D	1	1.04386	0	22	0	1	-4.38596
4111	D	1	0.0701754	1	22	0	1	92.9825
4112	D	1	0.131579	0	22	0	1	86.8421
4113	D	1	1.04386	0	22	0	1	-4.38596
4114	D	1	0.429825	0	22	0	1	57.0175
4115	D	1	0.0175439	1	22	0	1	98.2456
4116	D	1	0.0964912	1	22	0	1	90.3509
4117	D	1	0.157895	0	22	0	1	84.2105
4118	D	1	0.114035	0	22	0	1	88.5965
4119	D	1	0.157895	0	22	0	1	84.2105
4120	D	1	0.0350877	1	22	0	1	96.4912
4121	D	1	1.04386	0	22	0	1	-4.38596
4122	D	1	0.114035	0	22	0	1	88.5965
4123	D	1	0.157895	0	22	0	1	84.2105
4124	D	1	0.368421	0	22	0	1	63.1579
4125	D	1	0.114035	0	22	0	1	88.5965
4126	D	1	0.0789474	1	22	0	1	92.1053
4127	D	1	0.157895	0	22	0	1	84.2105
4128	D	1	0.0438596	1	22	0	1	95.614
4129	D	1	0.6	0	22	0	1	40
4130	D	1	0.6	0	22	0	1	40
4131	D	1	0.909091	0	22	0	1	9.09091
4132	D	1	0.030303	1	22	0	1	96.9697
4133	D	1	0.030303	1	22	0	1	96.9697
4134	D	1	0.69697	0	22	0	1	30.303
4135	D	1	0.69697	0	22	0	1	30.303
4136	D	1	1.07576	0	22	0	1	-7.57576
4137	D	1	0.757576	0	22	0	1	24.2424
4138	D	1	0.4	0	22	0	1	60
4139	D	1	1.07692	0	22	0	1	-7.69231
4140	D	1	1.07692	0	22	0	1	-7.69231
4141	D	1	0.0461538	1	22	0	1	95.3846
4142	D	1	0.476923	0	22	0	1	52.3077
4143	D	1	1.07692	0	22	0	1	-7.69231
4144	D	1	1.10417	0	22	0	1	-10.4167
4145	D	1	1.10417	0	22	0	1	-10.4167
4146	D	1	1.10417	0	22	0	1	-10.4167
4147	D	1	0.895833	0	22	0	1	10.4167
4148	D	1	1.10417	0	22	0	1	-10.4167
4149	D	1	0.208333	0	22	0	1	79.1667
4150	D	1	0.75	0	22	0	1	25
4151	D	1	1.10417	0	22	0	1	-10.4167
4152	D	1	1.10417	0	22	0	1	-10.4167
4153	D	1	0.520833	0	22	0	1	47.9167
4154	D	1	0.229167	0	22	0	1	77.0833
4155	D	1	0.8	0	22	0	1	20
4156	D	1	0.178947	0	22	0	1	82.1053
4157	D	1	0.0631579	1	22	0	1	93.6842
4158	D	1	0.0315789	1	22	0	1	96.8421
4159	D	1	0.178947	0	22	0	1	82.1053
4160	D	1	0.305263	0	22	0	1	69.4737
4161	D	1	0.178947	0	22	0	1	82.1053
4162	D	1	0.273684	0	22	0	1	72.6316
4163	D	1	0.178947	0	22	0	1	82.1053
4164	D	1	0.224719	0	22	0	1	77.5281
4165	D	1	0.157895	0	22	0	1	84.2105
4166	D	1	0.631579	0	22	0	1	36.8421
4167	D	1	0.451613	0	22	0	1	54.8387
4168	D	1	0.0657895	1	22	0	1	93.4211
4169	D	1	1.06579	0	22	0	1	-6.57895
4170	D	1	0.157895	0	22	0	1	84.2105
4171	D	1	1.06579	0	22	0	1	-6.57895
4172	D	1	0.118421	0	22	0	1	88.1579
4173	D	1	0.157895	0	22	0	1	84.2105
4174	D	1	0.151515	0	22	0	1	84.8485
4175	D	1	1.15152	0	22	0	1	-15.1515
4176	D	1	1.15152	0	22	0	1	-15.1515
4177	D	1	0.121212	0	22	0	1	87.8788
4178	D	1	0.727273	0	22	0	1	27.2727
4179	D	1	0.121212	0	22	0	1	87.8788
4180	D	1	0.25	0	22	0	1	75
4181	D	1	0.25	0	22	0	1	75
4182	D	1	0.0138889	1	22	0	1	98.6111
7598	D	1	0.703704	0	23	0	1	29.6296
7599	D	1	0.666667	0	23	0	1	33.3333
7600	D	1	0.296296	0	23	0	1	70.3704
7601	D	1	1.09259	0	23	0	1	-9.25926
7602	D	1	0.703704	0	23	0	1	29.6296
7603	D	1	0.703704	0	23	0	1	29.6296
7604	D	1	0.62963	0	23	0	1	37.037
7605	D	1	0.148148	0	23	0	1	85.1852
7606	D	1	0.703704	0	23	0	1	29.6296
7607	D	1	0.12963	0	23	0	1	87.037
7608	D	1	0.62963	0	23	0	1	37.037
7609	D	1	0.217391	0	23	0	1	78.2609
7610	D	1	0.833333	0	23	0	1	16.6667
7611	D	1	0.111111	0	23	0	1	88.8889
7612	D	1	0.833333	0	23	0	1	16.6667
7613	D	1	1.13889	0	23	0	1	-13.8889
7614	D	1	0.536232	0	23	0	1	46.3768
7615	D	1	0.0724638	1	23	0	1	92.7536
7616	D	1	0.956522	0	23	0	1	4.34783
7617	D	1	1.07246	0	23	0	1	-7.24638
7618	D	1	0.57971	0	23	0	1	42.029
7619	D	1	0.811594	0	23	0	1	18.8406
7620	D	1	0.8	0	23	0	1	20
7621	D	1	0.222222	0	23	0	1	77.7778
7622	D	1	1.11111	0	23	0	1	-11.1111
7623	D	1	1.11111	0	23	0	1	-11.1111
7624	D	1	0.0666667	1	23	0	1	93.3333
7625	D	1	0.4	0	23	0	1	60
7626	D	1	1.1	0	23	0	1	-10
7627	D	1	0.2	0	23	0	1	80
7628	D	1	0.34	0	23	0	1	66
7629	D	1	0.150442	0	23	0	1	84.9558
7630	D	1	0.0619469	1	23	0	1	93.8053
7631	D	1	0.513274	0	23	0	1	48.6726
7632	D	1	0.584071	0	23	0	1	41.5929
7633	D	1	0.150442	0	23	0	1	84.9558
7634	D	1	1.04425	0	23	0	1	-4.42478
7635	D	1	0.0353982	1	23	0	1	96.4602
7636	D	1	0.150442	0	23	0	1	84.9558
7637	D	1	0.159292	0	23	0	1	84.0708
7638	D	1	0.0530973	1	23	0	1	94.6903
7639	D	1	0.212389	0	23	0	1	78.7611
7640	D	1	0.19469	0	23	0	1	80.531
7641	D	1	0.079646	1	23	0	1	92.0354
7642	D	1	0.238938	0	23	0	1	76.1062
7643	D	1	0.0973451	1	23	0	1	90.2655
7644	D	1	0.150442	0	23	0	1	84.9558
7645	D	1	0.150442	0	23	0	1	84.9558
7646	D	1	0.123894	0	23	0	1	87.6106
7647	D	1	0.150442	0	23	0	1	84.9558
7648	D	1	0.106195	0	23	0	1	89.3805
7649	D	1	0.168142	0	23	0	1	83.1858
7650	D	1	0.39823	0	23	0	1	60.177
7651	D	1	0.00884956	1	23	0	1	99.115
7652	D	1	1.04425	0	23	0	1	-4.42478
7653	D	1	0.0619469	1	23	0	1	93.8053
7654	D	1	0.0353982	1	23	0	1	96.4602
7655	D	1	0.451327	0	23	0	1	54.8673
7656	D	1	0.185841	0	23	0	1	81.4159
7657	D	1	0.353982	0	23	0	1	64.6018
7658	D	1	0.132743	0	23	0	1	86.7257
7659	D	1	0.247788	0	23	0	1	75.2212
7660	D	1	0.238938	0	23	0	1	76.1062
7661	D	1	0.00884956	1	23	0	1	99.115
7662	D	1	1.04425	0	23	0	1	-4.42478
7663	D	1	0.150442	0	23	0	1	84.9558
7664	D	1	0.150442	0	23	0	1	84.9558
7665	D	1	0.202703	0	23	0	1	79.7297
7666	D	1	1.06757	0	23	0	1	-6.75676
7667	D	1	0.226415	0	23	0	1	77.3585
7668	D	1	0.149254	0	23	0	1	85.0746
7669	D	1	0.328358	0	23	0	1	67.1642
7670	D	1	0.447761	0	23	0	1	55.2239
7671	D	1	1.07463	0	23	0	1	-7.46269
7672	D	1	0.0447761	1	23	0	1	95.5224
7673	D	1	0.179104	0	23	0	1	82.0896
7674	D	1	0.0447761	1	23	0	1	95.5224
7675	D	1	0.626866	0	23	0	1	37.3134
7676	D	1	0.19403	0	23	0	1	80.597
7677	D	1	1.07463	0	23	0	1	-7.46269
7678	D	1	1.07463	0	23	0	1	-7.46269
7679	D	1	1.07463	0	23	0	1	-7.46269
7680	D	1	0.830769	0	23	0	1	16.9231
7681	D	1	0.415385	0	23	0	1	58.4615
7682	D	1	1.07692	0	23	0	1	-7.69231
7683	D	1	0.938462	0	23	0	1	6.15385
7684	D	1	0.153846	0	23	0	1	84.6154
7685	D	1	1.10417	0	23	0	1	-10.4167
7686	D	1	0.375	0	23	0	1	62.5
7687	D	1	0.416667	0	23	0	1	58.3333
7688	D	1	0.666667	0	23	0	1	33.3333
7689	D	1	1.10417	0	23	0	1	-10.4167
7690	D	1	0.333333	0	23	0	1	66.6667
7691	D	1	0.816327	0	23	0	1	18.3673
7692	D	1	0.408163	0	23	0	1	59.1837
7693	D	1	0.591837	0	23	0	1	40.8163
7694	D	1	0.45977	0	23	0	1	54.023
7695	D	1	0.045977	1	23	0	1	95.4023
7696	D	1	0.701149	0	23	0	1	29.8851
7697	D	1	0.217391	0	23	0	1	78.2609
7698	D	1	0.217391	0	23	0	1	78.2609
7699	D	1	0.217391	0	23	0	1	78.2609
7700	D	1	0.217391	0	23	0	1	78.2609
7701	D	1	0.217391	0	23	0	1	78.2609
7702	D	1	0.173913	0	23	0	1	82.6087
7703	D	1	0.0978261	1	23	0	1	90.2174
7704	D	1	0.217391	0	23	0	1	78.2609
7705	D	1	0.217391	0	23	0	1	78.2609
7706	D	1	0.423913	0	23	0	1	57.6087
7707	D	1	0.804348	0	23	0	1	19.5652
7708	D	1	1.05435	0	23	0	1	-5.43478
7709	D	1	1.05435	0	23	0	1	-5.43478
7710	D	1	1.16129	0	23	0	1	-16.129
7711	D	1	0.354839	0	23	0	1	64.5161
7712	D	1	1.06494	0	23	0	1	-6.49351
7713	D	1	0.61039	0	23	0	1	38.961
7714	D	1	0.597403	0	23	0	1	40.2597
7715	D	1	0.287356	0	23	0	1	71.2644
7716	D	1	0.287356	0	23	0	1	71.2644
7717	D	1	1.05747	0	23	0	1	-5.74713
7718	D	1	1.05747	0	23	0	1	-5.74713
7719	D	1	0.241379	0	23	0	1	75.8621
7720	D	1	0.727273	0	23	0	1	27.2727
7721	D	1	0.246753	0	23	0	1	75.3247
7722	D	1	0.493506	0	23	0	1	50.6494
7723	D	1	0.376623	0	23	0	1	62.3377
7724	D	1	0.337662	0	23	0	1	66.2338
7725	D	1	0.12987	0	23	0	1	87.013
7726	D	1	0.0779221	1	23	0	1	92.2078
7727	D	1	0.181818	0	23	0	1	81.8182
7728	D	1	0.181818	0	23	0	1	81.8182
7729	D	1	0.0606061	1	23	0	1	93.9394
7730	D	1	0.727273	0	23	0	1	27.2727
7731	D	1	0.0606061	1	23	0	1	93.9394
7732	D	1	0.121212	0	23	0	1	87.8788
7733	D	1	0.0543478	1	23	0	1	94.5652
10519	D	1	0.0144928	1	23	0	0	98.5507
10520	D	1	0.0144928	1	23	0	0	98.5507
10521	D	1	0.0144928	1	23	0	0	98.5507
10522	D	1	0.0144928	1	23	0	0	98.5507
10525	D	1	0.0144928	1	23	0	0	98.5507
7033	D	1	0.0175439	1	22	0	0	98.2456
7035	D	1	0.0175439	1	22	0	0	98.2456
3464	D	1	0.0322581	1	21	0	0	96.7742
3472	D	1	0.0322581	1	21	0	0	96.7742
7032	D	1	0.0350877	1	22	0	0	96.4912
7034	D	1	0.0350877	1	22	0	0	96.4912
3465	D	1	0.0806452	1	21	0	0	91.9355
3471	D	1	0.0806452	1	21	0	0	91.9355
7030	D	1	0.0877193	1	22	0	0	91.2281
7031	D	1	0.0877193	1	22	0	0	91.2281
7036	D	1	0.0877193	1	22	0	0	91.2281
10526	D	1	0.115942	0	23	0	0	88.4058
3468	D	1	0.129032	0	21	0	0	87.0968
10523	D	1	0.188406	0	23	0	0	81.1594
3467	D	1	0.225806	0	21	0	0	77.4194
3470	D	1	0.258065	0	21	0	0	74.1935
10524	D	1	0.318841	0	23	0	0	68.1159
3466	D	1	0.612903	0	21	0	0	38.7097
3469	D	1	0.774194	0	21	0	0	22.5806
575	E	1	0.0707071	1	21	1	1	92.9293
576	E	1	0.0707071	1	21	1	1	92.9293
577	E	1	0.0258621	1	21	1	1	97.4138
578	E	1	0.514286	0	21	1	1	48.5714
579	E	1	0.224138	0	21	1	1	77.5862
580	E	1	0.163793	0	21	1	1	83.6207
581	E	1	1.12821	0	21	1	1	-12.8205
4183	E	1	0.136842	0	22	1	1	86.3158
4184	E	1	0.0105263	1	22	1	1	98.9474
4185	E	1	0.103448	1	22	1	1	89.6552
4186	E	1	0.439394	0	22	1	1	56.0606
4187	E	1	0.191011	0	22	1	1	80.8989
4188	E	1	0.0263158	1	22	1	1	97.3684
4189	E	1	1.05263	0	22	1	1	-5.26316
4190	E	1	0.770833	0	22	1	1	22.9167
7734	E	1	0.0619469	1	23	1	1	93.8053
7735	E	1	0.37037	0	23	1	1	62.963
7736	E	1	0.0530973	1	23	1	1	94.6903
7737	E	1	0.493506	0	23	1	1	50.6494
7738	E	1	0.0779221	1	23	1	1	92.2078
7739	E	1	0.0884956	1	23	1	1	91.1504
7740	E	1	0.0265487	1	23	1	1	97.3451
7741	E	1	0.16092	0	23	1	1	83.908
10527	E	1	0.0144928	1	23	1	0	98.5507
10528	E	1	0.0289855	1	23	1	0	97.1014
3473	E	1	0.0322581	1	21	1	0	96.7742
582	E	1	0.163793	0	21	0	1	83.6207
583	E	1	0.203125	0	21	0	1	79.6875
584	E	1	1.05747	0	21	0	1	-5.74713
585	E	1	1.12821	0	21	0	1	-12.8205
586	E	1	0.0707071	1	21	0	1	92.9293
587	E	1	0.252874	0	21	0	1	74.7126
588	E	1	1.0431	0	21	0	1	-4.31034
589	E	1	1.0431	0	21	0	1	-4.31034
590	E	1	0.0344828	1	21	0	1	96.5517
591	E	1	0.16	0	21	0	1	84
592	E	1	1.09259	0	21	0	1	-9.25926
593	E	1	1.12821	0	21	0	1	-12.8205
594	E	1	0.0625	1	21	0	1	93.75
595	E	1	0.539474	0	21	0	1	46.0526
596	E	1	0.974359	0	21	0	1	2.5641
597	E	1	1.12821	0	21	0	1	-12.8205
598	E	1	0.0707071	1	21	0	1	92.9293
599	E	1	1.07812	0	21	0	1	-7.8125
600	E	1	0.218391	0	21	0	1	78.1609
601	E	1	1.06579	0	21	0	1	-6.57895
602	E	1	0.526316	0	21	0	1	47.3684
603	E	1	0.0707071	1	21	0	1	92.9293
604	E	1	1.12821	0	21	0	1	-12.8205
605	E	1	1.0431	0	21	0	1	-4.31034
606	E	1	1.19231	0	21	0	1	-19.2308
607	E	1	1.1	0	21	0	1	-10
608	E	1	0.0808081	1	21	0	1	91.9192
609	E	1	0.422535	0	21	0	1	57.7465
610	E	1	0.526316	0	21	0	1	47.3684
611	E	1	1.12821	0	21	0	1	-12.8205
612	E	1	0.0808081	1	21	0	1	91.9192
613	E	1	1.12821	0	21	0	1	-12.8205
614	E	1	0.0808081	1	21	0	1	91.9192
615	E	1	1.07812	0	21	0	1	-7.8125
616	E	1	1.12821	0	21	0	1	-12.8205
617	E	1	0.163793	0	21	0	1	83.6207
618	E	1	0.046875	1	21	0	1	95.3125
619	E	1	0.653846	0	21	0	1	34.6154
620	E	1	0.27907	0	21	0	1	72.093
621	E	1	0.64	0	21	0	1	36
622	E	1	0.25641	0	21	0	1	74.359
623	E	1	0.513158	0	21	0	1	48.6842
624	E	1	0.0465116	1	21	0	1	95.3488
625	E	1	1.1	0	21	0	1	-10
626	E	1	1.07812	0	21	0	1	-7.8125
627	E	1	1.19231	0	21	0	1	-19.2308
628	E	1	1.12821	0	21	0	1	-12.8205
629	E	1	1.0431	0	21	0	1	-4.31034
630	E	1	0.0808081	1	21	0	1	91.9192
631	E	1	1.1	0	21	0	1	-10
632	E	1	0.0808081	1	21	0	1	91.9192
633	E	1	1.1	0	21	0	1	-10
634	E	1	0.163793	0	21	0	1	83.6207
635	E	1	0.0625	1	21	0	1	93.75
636	E	1	1.07812	0	21	0	1	-7.8125
637	E	1	0.465116	0	21	0	1	53.4884
638	E	1	0.394737	0	21	0	1	60.5263
639	E	1	0.0229885	1	21	0	1	97.7011
640	E	1	0.215517	0	21	0	1	78.4483
641	E	1	0.46875	0	21	0	1	53.125
642	E	1	0.163793	0	21	0	1	83.6207
643	E	1	1.12821	0	21	0	1	-12.8205
644	E	1	0.0517241	1	21	0	1	94.8276
645	E	1	0.0808081	1	21	0	1	91.9192
646	E	1	0.526316	0	21	0	1	47.3684
647	E	1	0.22	0	21	0	1	78
648	E	1	0.00862069	1	21	0	1	99.1379
649	E	1	0.275862	0	21	0	1	72.4138
650	E	1	0.78125	0	21	0	1	21.875
651	E	1	0.0657895	1	21	0	1	93.4211
652	E	1	0.526316	0	21	0	1	47.3684
653	E	1	0.157895	0	21	0	1	84.2105
654	E	1	0.157895	0	21	0	1	84.2105
655	E	1	1.1	0	21	0	1	-10
656	E	1	0.206897	0	21	0	1	79.3103
657	E	1	0.0808081	1	21	0	1	91.9192
658	E	1	0.0808081	1	21	0	1	91.9192
659	E	1	0.22	0	21	0	1	78
660	E	1	0.965517	0	21	0	1	3.44828
661	E	1	1.12821	0	21	0	1	-12.8205
662	E	1	0.218391	0	21	0	1	78.1609
663	E	1	0.0909091	1	21	0	1	90.9091
664	E	1	1.07812	0	21	0	1	-7.8125
665	E	1	0.12069	0	21	0	1	87.931
666	E	1	0.961538	0	21	0	1	3.84615
667	E	1	0.0769231	1	21	0	1	92.3077
668	E	1	1.07353	0	21	0	1	-7.35294
669	E	1	0.325581	0	21	0	1	67.4419
670	E	1	0.413793	0	21	0	1	58.6207
671	E	1	0.22	0	21	0	1	78
672	E	1	1.12821	0	21	0	1	-12.8205
673	E	1	0.315789	0	21	0	1	68.4211
674	E	1	1.12821	0	21	0	1	-12.8205
675	E	1	0.218391	0	21	0	1	78.1609
676	E	1	0.15625	0	21	0	1	84.375
677	E	1	0.0909091	1	21	0	1	90.9091
678	E	1	1.09615	0	21	0	1	-9.61538
679	E	1	1.12821	0	21	0	1	-12.8205
680	E	1	0.730769	0	21	0	1	26.9231
681	E	1	0.765625	0	21	0	1	23.4375
682	E	1	1.0431	0	21	0	1	-4.31034
683	E	1	0.22	0	21	0	1	78
684	E	1	0.352113	0	21	0	1	64.7887
685	E	1	0.961538	0	21	0	1	3.84615
686	E	1	0.0344828	1	21	0	1	96.5517
687	E	1	1.06579	0	21	0	1	-6.57895
688	E	1	1.07353	0	21	0	1	-7.35294
689	E	1	1.07812	0	21	0	1	-7.8125
690	E	1	0.163793	0	21	0	1	83.6207
691	E	1	0.0689655	1	21	0	1	93.1034
692	E	1	0.218391	0	21	0	1	78.1609
693	E	1	0.163793	0	21	0	1	83.6207
694	E	1	1.12821	0	21	0	1	-12.8205
695	E	1	1.12821	0	21	0	1	-12.8205
696	E	1	0.974359	0	21	0	1	2.5641
697	E	1	0.163793	0	21	0	1	83.6207
698	E	1	0.984375	0	21	0	1	1.5625
699	E	1	0.163793	0	21	0	1	83.6207
700	E	1	0.706897	0	21	0	1	29.3103
701	E	1	1.06579	0	21	0	1	-6.57895
702	E	1	1.12821	0	21	0	1	-12.8205
703	E	1	0.338028	0	21	0	1	66.1972
704	E	1	0.163793	0	21	0	1	83.6207
705	E	1	1.12821	0	21	0	1	-12.8205
706	E	1	0.163793	0	21	0	1	83.6207
707	E	1	1.12821	0	21	0	1	-12.8205
708	E	1	0.526316	0	21	0	1	47.3684
709	E	1	0.0258621	1	21	0	1	97.4138
710	E	1	0.163793	0	21	0	1	83.6207
711	E	1	0.153846	0	21	0	1	84.6154
712	E	1	0.198276	0	21	0	1	80.1724
713	E	1	0.0909091	1	21	0	1	90.9091
714	E	1	1.1	0	21	0	1	-10
715	E	1	0.0909091	1	21	0	1	90.9091
716	E	1	0.163793	0	21	0	1	83.6207
717	E	1	1.10417	0	21	0	1	-10.4167
718	E	1	1.12821	0	21	0	1	-12.8205
719	E	1	1.05747	0	21	0	1	-5.74713
720	E	1	0.514286	0	21	0	1	48.5714
721	E	1	0.22	0	21	0	1	78
722	E	1	0.229885	0	21	0	1	77.0115
723	E	1	0.118421	0	21	0	1	88.1579
724	E	1	0.453125	0	21	0	1	54.6875
725	E	1	0.229885	0	21	0	1	77.0115
726	E	1	0.25641	0	21	0	1	74.359
727	E	1	1.12821	0	21	0	1	-12.8205
728	E	1	1.12821	0	21	0	1	-12.8205
729	E	1	0.0204082	1	21	0	1	97.9592
4191	E	1	0.0898876	1	22	0	1	91.0112
4192	E	1	1.06579	0	22	0	1	-6.57895
4193	E	1	0.0909091	1	22	0	1	90.9091
4194	E	1	1.05263	0	22	0	1	-5.26316
4195	E	1	0.149123	0	22	0	1	85.0877
4196	E	1	0.722222	0	22	0	1	27.7778
4197	E	1	0.0526316	1	22	0	1	94.7368
4198	E	1	0.105263	0	22	0	1	89.4737
4199	E	1	0.394737	0	22	0	1	60.5263
4200	E	1	1.07576	0	22	0	1	-7.57576
4201	E	1	1.06579	0	22	0	1	-6.57895
4202	E	1	1.05618	0	22	0	1	-5.61798
4203	E	1	0.486842	0	22	0	1	51.3158
4204	E	1	1.06579	0	22	0	1	-6.57895
4205	E	1	0.596491	0	22	0	1	40.3509
4206	E	1	1.12195	0	22	0	1	-12.1951
4207	E	1	0.763889	0	22	0	1	23.6111
4208	E	1	0.289474	0	22	0	1	71.0526
4209	E	1	0.580645	0	22	0	1	41.9355
4210	E	1	0.263158	0	22	0	1	73.6842
4211	E	1	0.6	0	22	0	1	40
4212	E	1	0.115789	0	22	0	1	88.4211
4213	E	1	0.149123	0	22	0	1	85.0877
4214	E	1	1.07576	0	22	0	1	-7.57576
4215	E	1	0.653061	0	22	0	1	34.6939
4216	E	1	0.122449	0	22	0	1	87.7551
4217	E	1	0.893939	0	22	0	1	10.6061
4218	E	1	1.06579	0	22	0	1	-6.57895
4219	E	1	1.07576	0	22	0	1	-7.57576
4220	E	1	0.289474	0	22	0	1	71.0526
4221	E	1	0.184211	0	22	0	1	81.5789
4222	E	1	1.10204	0	22	0	1	-10.2041
4223	E	1	0.0526316	1	22	0	1	94.7368
4224	E	1	0.682927	0	22	0	1	31.7073
4225	E	1	0.105263	0	22	0	1	89.4737
4226	E	1	1.05618	0	22	0	1	-5.61798
4227	E	1	0.45614	0	22	0	1	54.386
4228	E	1	0.191011	0	22	0	1	80.8989
4229	E	1	0.145833	0	22	0	1	85.4167
4230	E	1	1.07576	0	22	0	1	-7.57576
4231	E	1	1.07576	0	22	0	1	-7.57576
4232	E	1	1.12195	0	22	0	1	-12.1951
4233	E	1	0.742857	0	22	0	1	25.7143
4234	E	1	0.191011	0	22	0	1	80.8989
4235	E	1	0.284211	0	22	0	1	71.5789
4236	E	1	0.210526	0	22	0	1	78.9474
4237	E	1	0.596491	0	22	0	1	40.3509
4238	E	1	1.07576	0	22	0	1	-7.57576
4239	E	1	0.197368	0	22	0	1	80.2632
4240	E	1	0.421053	0	22	0	1	57.8947
4241	E	1	0.0229885	1	22	0	1	97.7011
4242	E	1	0.5	0	22	0	1	50
4243	E	1	0.185185	0	22	0	1	81.4815
4244	E	1	0.121212	0	22	0	1	87.8788
4245	E	1	1.10204	0	22	0	1	-10.2041
4246	E	1	0.115789	0	22	0	1	88.4211
4247	E	1	1.16129	0	22	0	1	-16.129
4248	E	1	0.632184	0	22	0	1	36.7816
4249	E	1	1.04386	0	22	0	1	-4.38596
4250	E	1	0.0789474	1	22	0	1	92.1053
4251	E	1	0.836735	0	22	0	1	16.3265
4252	E	1	0.463415	0	22	0	1	53.6585
4253	E	1	0.907407	0	22	0	1	9.25926
4254	E	1	0.611111	0	22	0	1	38.8889
4255	E	1	0.166667	0	22	0	1	83.3333
4256	E	1	0.0526316	1	22	0	1	94.7368
4257	E	1	0.105263	0	22	0	1	89.4737
4258	E	1	1.10204	0	22	0	1	-10.2041
4259	E	1	1.12195	0	22	0	1	-12.1951
4260	E	1	0.0947368	1	22	0	1	90.5263
4261	E	1	1.12195	0	22	0	1	-12.1951
4262	E	1	0.166667	0	22	0	1	83.3333
4263	E	1	0.0263158	1	22	0	1	97.3684
4264	E	1	0.091954	1	22	0	1	90.8046
4265	E	1	1.1	0	22	0	1	-10
4266	E	1	0.473684	0	22	0	1	52.6316
4267	E	1	0.236111	0	22	0	1	76.3889
4268	E	1	0.0625	1	22	0	1	93.75
4269	E	1	0.596491	0	22	0	1	40.3509
4270	E	1	0.122807	0	22	0	1	87.7193
4271	E	1	1.10204	0	22	0	1	-10.2041
4272	E	1	0.526316	0	22	0	1	47.3684
4273	E	1	0.41573	0	22	0	1	58.427
4274	E	1	0.547368	0	22	0	1	45.2632
4275	E	1	1.06579	0	22	0	1	-6.57895
4276	E	1	0.149123	0	22	0	1	85.0877
4277	E	1	0.625	0	22	0	1	37.5
4278	E	1	1.07576	0	22	0	1	-7.57576
4279	E	1	0.451613	0	22	0	1	54.8387
4280	E	1	0.0454545	1	22	0	1	95.4545
4281	E	1	1.12195	0	22	0	1	-12.1951
4282	E	1	0.926829	0	22	0	1	7.31707
4283	E	1	0.203704	0	22	0	1	79.6296
4284	E	1	0.219512	0	22	0	1	78.0488
4285	E	1	0.0224719	1	22	0	1	97.7528
4286	E	1	0.178947	0	22	0	1	82.1053
4287	E	1	1.12195	0	22	0	1	-12.1951
4288	E	1	0.962963	0	22	0	1	3.7037
[truncated: 8,689 more rows]
